# Supplementary material for: Repeatability of protein structural evolution following convergent gene fusions
Source: Nat Commun. 2025 Sep 22;16:8278. doi: 10.1038/s41467-025-63898-x (PMC12454647; doi:10.1038/s41467-025-63898-x)
Supplement: Supplementary file 4 — Supplementary Data 1 [file 41467_2025_63898_MOESM4_ESM.txt]

>GB_GCA_000961655.1+LADR01000045.1_3+PadhE
-----------------MEHYKLF----IDGEFVDAADGATFESIDPGTGMPIATVAKAG
PADAVAAIGAARRAFDSGVWSGLTPRERMAKLNAFADQVTQQTLRMAIVEAMDSGQIIGL
SKYWGM-LGSQLLRNFGHYAATRFPWQEEIPYAGNVFAPG---RDYIRREPIGVCVGIIP
WNFPLSMAFWKIGQAIAMGNTIVLKP----ATGTPLGAMIIAEAAKAAGIPKGVINIIAG
PGGQIGKTLCTHKDVDKIAFTGSTDVGRQIMTMAADTVKKVTLELG-GKSANIICEDADI
DLAVEGALFGTFFHQGQVCESGTRVLVAAKIYNEFMDKMQRR-------AQSLRVGYQLD
PA-----------SQQGPLVSAAQLDTVERYVRLGQEEGAELVTGGQRAEVS-GLDGGFY
YKPTIFADVRNSMRIAQEEIFGPVVCVLKYDSEDEAVTIANDSV----YGLAGGVF---S
RSNARAERIVRQVKTGTMWVNNYHAFGDFCPF--GGYKQS---GVGRELGHAGLAEYTQI
KRVHVAASADHESNFTMKLFSDNPKIPFVQYISPTLIVAGHGSLGSIYREVVRLGGQRAM
ILTDAGVRKAGLTQMAQEALGE----FCVAVFDDIAQDTDLSTVDAAVALAREKGVDIIV
SVGGGSVIDTGKAVCVTLKNGGNADDHVALMRLT----------------EPQTPHIVIP
TTSGTGSEVTNVSVIKSGSAGRKVYIVDNYIVPNTAILDPVFTMTLPPALTASTAMDAMT
HAMEALTSTMSNPICDGHALNAIRLIAENLPKAISNG-TDEQ----ARLNLQMAATAAGW
AFNIAQVGLAHSMAHTLGMLANVPHGAACGIALPAVMRFN---------------VDFAA
DKLALAAQALGVNTSGMAQKEAALAAADAVESLMKVSGHPLRLRDIGVKE----EMLAMA
AFHAIADTPTLFNARPVNDPMLVDGLFKQIY-----------------------------
------
>GB_GCA_000961655.1+LADR01000065.1_136+PadhE
----------------------MF----IDGKFVEAASGEVFETIDPGTGSPFATVAKAG
KADAEAAIAAARKSFDSGIWSNLSPAARADMIYDFADQVAQKTMQLAITESQDAGHVIRL
SKFWGG-LGAAMLRNLAYYASRDFPWQEEIPYSGNVFAPG---REWIRREPIGVCVGIIP
FNYPASNAIWKIGMSIIMGNSIILKP----ATSTPLTALIIAEAAQAAGIPMGVINVLTG
PGGELGKILCTHPDVDKIAITGSTEVGQQIMKMAADTVKKVTLELG-GKSANIILDDADI
DLAVNGACFGTFFHQGQVCVSGTRVLVPAKIYDEFVEKMKKR-------TEEIRVGYQLF
PT-----------SHMGPLANAAQLANVEHYVKLGQKEGAKLLTGGKRVEME-GLEGGYY
YAPTIFTDVKNSMRIAREEIFGPVCCVIKYDRDEE--AIANDSI----YGLGGGVF---S
RSNTRAVRVAEKIQTGTVWINNYHIFADFCPF--GGYKQS---GVGRELGTVGLAEYTQV
KRIHLNSFAAVESNITMSCFSDETKVALTQYRCPTNVISGHGTLHAIYKDVVNLGCRRVM
ILTDPGVRKAGLVQLVQEALVQ----FCVGIFDDIPQDTDLDVVDAATAKARDLNADCIV
SVGGGSVIDTAKAVCVTLKNGGKCNDHIAMNRLQ----------------EPQMPHIVIP
TTSGTGSEVTNVSVIKSKKAGRNVFLVDPRIIPNTAILDPQFTLTLPPGLTVTTAMDAMT
HAMEALTSIMAQPICDGQALQAIRLIREYLPKVVANP-KDET----ARNQLQIGATMAGW
AFTVAQVGLAHAMAHTLGFLYNVPHGAACGILLPAVMRFN---------------IDFAA
DKLAMAAQALGINTAELDDKAAASAAADTIEKLMKETGHPMRLRDVKVPE----DGLDMA
AFHAICDSAALFNARPVGDPGEIAVLYKQVF-----------------------------
------
>GB_GCA_001443525.1+LKPX01000059.1_17+PadhE
-----------------MDHYKLF----INGEFVDAKDGKVFQTFDPGNDQPIATVAQAG
VADAEEAIMAARRSFDSGTWSQLSPAARAQKVYDFADQINTQALRLAVTESMDAGQIINF
SKVTPLGFGANMLKDLANYASFKFPWQEEIKVQGNPFDFG---RDYIRRESVGVCVGIIP
WNFPMVMAFWKIGQAIIMGNSVVIKP----ASVTPLTALIIAEAAQQAGIPNGVINVIPG
PGGALGKMLCTHPEVDKISFTGSTEVGKEIMRMASSSIKKVTLELG-GKSANIILDDADM
EHAVNGSAFGTYFHAGQVCESGTRILVHSKIYAEFIEKFKKR-------AESLRVGYQLL
PT-----------THMGPLVSREQLATVDGYVQVGKKEGAELITGGKRIHVE-GIEGGCY
YAPTVFADVKNDMRIAQEEIFGPVVSIIKFDDDEEAVAIANKSI----YGLGGGVF---S
SNTARAEKIARKVRTGTMWINNYHYFGHFCPF--GGYKQS---GVGRELGQIGLLEYTQT
KRVHIASFAHAESNYTMAILSDKKEMPKYIYNCPTKINAGHGALASVAKEVVDLGGSRVL
LMTDAGIVKAGLARLAQDALSD----FCVGVFDNIPQDTDLETVDAATEMARKLKVDCIV
SVGGGSVIDTAKAVCVTLKNGGCCNDNISWSRLY----------------EPQTPHIVIP
TTSGTGSEVTWAAVIKNKVAGRKSYIIESRIAPNVAILDPRFTMTLPPGLTASTAMDAMT
HAVEALTTITTNPISDGQALHAIRLIRENLPIAVKDG-KNET----ARMNLAAASTMAGC
AFTISFVALAHAMAHTVGMLYNIPHGTACGIMLPKVMRFN---------------VDHAT
DKLALIALQLGVNTFDMDKRKAALAAADEIEKLMQSVGHPLRLRDLGVPE----SGLDMC
SVHAVGDPVSLYNARPIGSPQEILELFRQVY-----------------------------
------
>GB_GCA_001443525.1+LKPX01000095.1_15+PadhE
-----------------MDHYKLF----IDGAFVEAASGDVFETIDPGTGTPFATVAKAG
PADAEAAIAAARRAFDSGIWSHLSPAARADKIYDFADHVAQQTLRLAITESMDAGQVIKL
SKYWGM-LGSALLRNLGYYASRDFPWEEEIPYSGNVFAPG---REWIRREPIGVCVGIVP
WNFPASMAFWKIAQAIIMGNSVILKP----ATSTPLTALIIAEAAQAAGIPKGVINVLPG
PGEELGKILCTHPDVDKIAITGSTKAGRDVMRMAADTVKKVTLELG-GKSANIILDDADI
NLAVNGACFGTFFHQGQICESGTRVLVPAKIYDEFVDKMKKR-------AEEIRVGYQLL
ST-----------SHMGPLANTAQLATVERYVKLGREEGATLLTGGKRVEVP-GLEGGYY
YAPTIFTDVKNSMRIAQEEIFGPVVCVIKYDGDEEAVAIANDSM----YGLGGGVF---S
RSNARAERVANQMRTGTVWINNYHIFGDLCPF--GGYKQS---GVGRELGAAGLAEYTQI
KRIHVNSFAAVESNFTMACLSDETRLTFIQYNCPTNVISGHGTLPAIYKEIVNLGCKRAL
ILTDPGVVKAGLVHPVRDALVD----FCAGVFDNIAQDTDLETVDAAVAMARELKADCIV
SVGGGSVIDTAKVVCVTLKNGGKANDHIAINRLQ----------------EAQTPHIVIP
TTSGTGSEVTNIAVIKSKTAQRKVFLVDPRIIPNTAILDPRFTVTLPHGLTVTTAMDAMT
HAVEALTSIMAQPICDGQALQAIRLIRENLPKVCINP-QDET----ARNKLQIAATMAGW
AFTIAQVGLAHAMAHTLGALYNVPHGAACGIVLPAVMRFN---------------IDFAA
DKLAMVAQAMGVHAAGMDDRTAAQSAADAIETLMKEVGHPMRLRDVGVPE----EGLDMA
AFHAICDMAALFNARPAEDPGAVAALYKEVY-----------------------------
------
>GB_GCA_001797905.1+MGQS01000009.1_18+PadhE
-----------------MEHYKLF----INGEFVNAADGKTFESIDPGTETPIATVAQAG
KADAEAAIAAARKAFDSGVWSNLTPVARMAKMQDFADQIAQQGLRLAATECMDSGQIIGL
AKFGPL-LGIGFLRNLSLAAATKFPWEEEIPISGNVFAPG---RDFIRREPIGVCVGIIP
WNFPMTMAFWKIAPALTMGNTVVLKP----ASYTPLSALIIAEASKAAGIPDGVVNVIAG
PGGELGKTLCTHPDVDKIAFTGSTEVGREIMRMASETIKKVTLELG-GKSANIILDDADM
DLAVEGACFGTFFHQGQICESGTRVLVSAKIYDEFLDKMKKR-------TEALRIGYQMD
PN-----------SHMGPLVSKQQLATVERYVKIGKEEGAKLITGGKRVEVQ-GIKGGYY
YAPTIFADVNNKMRIAQEEIFGPVVCVIKFAGDEEAIAIANDSI----YGLGGGVF---S
SNTARAERVAREVRTGTMWINNYHIFADFCPF--GGYKQS---GLGRELGLPGLHEYTQV
KRIHVAAIADHKANMTFQLMSDYKKVDGFSYNCPTAVIAGHGALSAIYKSLVDLGCRRAL
ILTDPGVRKAGLADLVKDALVD----FCVGIYDKIPADPDLASVDAAVEAARKLTADCIV
SVGGGSVIDTAKGVCVTLKNGGKANDHLNLLALT----------------EPQTPHIAIP
TTAGTGSEVTNVAVLTSTGAGRKLFIADTHIMPNTAILDPRFTMTLPKELSVSTAMDALT
HAIEAMTSTMANKICDGQALQAIRLINENLPLVVADG-KNEK----ARLNLQIAATLAGW
AFTIAQVGLAHGMAHTIGTLHHVPHGAACGIVLPKVMRYN---------------VDHAA
DKLALVAQVLGVDTAGMNEREAALAAADAVEALLKKVGHPTRLRDVGVQE----ENLPIC
AFHAIADTAVLFNGRPVNDPTEVLEIYKQAF-----------------------------
------
>GB_GCA_001829495.1+MIBJ01000046.1_84+PadhE
-----------------MEQYKLF----INGEFVDAQSGKTFESFDPGTEQPIAQVAQAG
KADAEAAIAAARKAFDSGVWSGLTPAARLAKLQDFADQLAVQGLRLAMTESMDAGQIINL
AKVMPL-LSIGFTRNISLYGATKFPWEEEIKASGNVFGPG---REYIRREPIGVCVGIIP
WNFPMTMVVWKMIPALIMGNTVVVKP----ASYTPLTALIMAEAAKAAGIPNGVFNVIAG
PGGELGKTLCTHPDVDKIAFTGSTEVGRQIMRMAADTVKKVTLELG-GKSANIILDDADM
DLALEGATYGTFLHQGQICESGTRVLVSSKIYDTFIDRFKKR-------VEALRVGYQMD
PN-----------THIGPVVSKEQLATVESYVKIGKDEGAELMTGGRRVEAP-GIKGGYY
YAPTIFANVNNKMRIAQEEIFGPVVCVIKYDSDEEAVAIANDSI----YGLGGGVF---S
SNISRAERVAHGVRTGTMWINNFHIFSDFCPF--GGYKQS---GVGRELGAPGLHEYTQI
KRVHVAYSADRNTSMNFTLLRDDKKVDGFAYNCPTSVVAGHGALTAIYKEITNLGCRRAL
ILTDPGVKKAGLAQMVKDALAD----FCVGIYDKIPPDPDLESVDAAVAAARELKADCIV
SVGGGSVIDSAKGVCVTLKNGGKANDHLNLLVLT----------------EPQTPHISVP
TTAGTGSEVTNVAVLTSKGAGRKLFIADTHIMPNTAILDPRFTMTLPREMTVSTAMDAMT
HAVEALTSILSNQICDGQALHAIRLINENLPLVVKDG-ANEK----ARLNMQIAASMAGW
AFTIAQVGLAHGMAHTVGTLHHVPHGAACGIVLPKVMRYN---------------VDKAA
DKLALAAQALGVHTAGMEVRDAALAAADAVEALMKKVGHPMRLRDVGVPE----ESLPLC
AMHAIADTADLFNARPVNDPGEVLELYKQAY-----------------------------
------
>GB_GCA_002070455.1+MWDG01000119.1_2+PadhE
-----------------MEHYKLF----IDGKFVDAASGKSFETFDPGTGAPIATVARAG
TADAEAAISAARKAFDSGVWSGFSPEERMTRMQNFADQIARQGLRFAVTESMNSGQIINL
TKYWPL-LSISFLRNLSLASVKQFPWQEEIPASGNVFAPG---RDYIRREPLGVCVGIVP
WNFPLYIAIWKVAPALIMGNTIVLKP----ASVTPLSAMILAEAARDAGIPDGVLNVLPG
PGGELGRVLCTHKDVDKISLTGSTEVGRDIMKMAADTVKKVTLELG-GKSANIILDDADI
DLAVEGACFGTFFHQGQVCSSGTRVLVHTKMYDEFVEKMKKR-------AEAMRIGYQLD
PN-----------SHLGPLVNREQLATVESYVKIGREEGAQLITGGTRAEIP-GLEGGFY
YKPTIFANVKNSMRIAQEEIFGPVVSVIKYESDDEAVVIANDSL----YGLAGGVF---S
ANTTRAERIARAVRTGTMWINNYHIFADFCPF--GGYKQS---GLGRDFGMECLHGYTQV
KRIHINAMADAKTNMTWNLLSNNKKLSGFSYSCPTTVIAGHGSLSSVMKAVTDLGCRKAL
ILTDAGVNQAGLAELAKSALGD----FCAGIYDRISSDPDLETVDAATAYAREIQADCLV
SVGGGSVIDAAKAVSVVLKNGGKANDHLNLLTLT----------------QPQTPHIAIP
TTSGTGSEVTSVSVLTSHSAGRKLFIVDKFITPNVAILDPRFTMSLPKRMTVASAMDAMT
HAIEAMMSTMSNRICDAQALQAIRLIAENLPLVVADG-KNEK----ARLHMQIAATLAGW
AFTVAQVGLAHAMAHTLGTMFHLPHGEACGIVLPKVMRHN---------------VDHAT
DALVQVAFALGAKN-GLKGRAAALTAADAVEALMKKVGHPLQLREVGVKE----DMLDMA
AFHAICDTAAIFNARPVNDPGEVAALYKQAY-----------------------------
------
>GB_GCA_002071045.1+MWEI01000037.1_8+PadhE
-----------------MEHFKMF----IGGEFVESLSGRTREAIDPGTGLPFATYAYGG
SADAEAAIDVARKTFDSGVWSALSQDERSRVIMDFSDRLTKYIVRIASYESMDSGGIINR
TGAEVV-GASMTARNMAWYAAREFKWHEEVRVPASLASPG---RNYIRREPLGVCVGIIP
WNFPFGMAMWKILHAAIMGNSIVLKP----ASDTTLSALILAEVIAESAIPRGVVNIVTG
PGGEIGEALCLSPKVDKIAFTGSTEVGRQIKKMGSETIKKVTLELG-GKSANIICDDAKM
DLAVDGGLFGTFFHSGQICESGTRILVQRKIYDEYVARFIDK-------ASRIRIGYQLD
PA-----------TQMGPLVSEIQRATTEKYVKIGLDEGARLAYGGKRPDGD-LGAMGYY
YLPTVFVDVDNSMRIAQEEIFGPVVCIMPFDDDDEAVAIANDSI----YGLGGGVF---S
NDIGRAERIAARVKTGTVWINDYHAFADLMPF--GGYKQS---GVGRELGGYGLSEYTQI
KRVHVCPHTDGTQKYTFPIMFDYPQAKSFLFEGPTRIVAGPDSIIALQFEVTRLDRSRAV
VITDKGIRDAGLLDRVVKALGS----LCVGAFDGVVEDSGYTVVDKAVDYCRGVGADILV
SLGGGSSMDTAKAVALTLTNGGKAIDNITLYKLC----------------DPVMPHIAIP
TTAGTGSEVSTIAVIKNEEIGRKFNIAEFVIAPNVAILDPHMTLSLPRMLTAATGMDALT
HAIDGMCSIMRNAVCTGHGLNAIRLIAEHLPRVVENP-NDVD----ARMQMQIAAAMAGW
AFSIPSTILTHSLAHCIGAKYKIHHGTLCGLFLPHVMRFN---------------QEQCA
EELSLVAEAMGVDVSGKTKAQAAAAAEDAVEDLMKRIGMPLKLRDLGIAE----AEIPMI
ALDAMTEIPTLANPRKCT-VELIDGVIRQAF-----------------------------
------
>GB_GCA_002311135.1+DBZK01000017.1_4+PadhE
-----------------MEQYKLF----INGKFQDAASGKTFESVDPGTEAPIATIAQAG
KADAEAAIAAARRAFNSGVWSGLTPAARMAKIHDFADEVAKQGLRLAATECMDSGQIIGL
AKFSPL-LGIGFLRNMALAAATKFPWEEEIPVSGNAFGPG---REFIRREPIGVCVGIIP
WNFPMTMAFWKIAPSLIMGNCLILKP----ASYTSLSALIIAECAQAAGIPDGVINVIAG
PGGELGSVLCTHPDVDKVAFTGSTEVGREIMRMAADTVKKVTLELG-GKSANIILDDADM
ELAVEGACFGTFFHQGQICESGTRVLVPAKIYDQFVEKMKKR-------AEALRIGYQLD
PT-----------SHMGPLVSKQQLATVERYVKIGKDEGAKLVTGGKRVEVA-GIKGGYY
YAPTIFANVNNKMRIAQEEIFGPVVCVIKYDSDEEAVAIANDSI----YGLGGGVF---S
SNQARAERVARGVRTGTMWINNYHIFSDYCPF--GGYKQS---GVGRELGVAGLHEYTVI
KRVHVNTMADAKTNMTFQLMSDYKKVDGFAYNCPTMVIAGHGALSSIYKAIVDLGCRRAL
VLTDPGVNKAGLAQKVKNALAD----FCVGIYDKIPPDPDLEAVDAATAVARELKADCIV
SVGGGSVIDTAKGVCVTLKNGGNANDYLNFLVLT----------------EPQTPHIAIP
TTSGTGSEVTNVSVLTSHKAGRKLFIVDARIMPNVAILDPIFSLSLPKDMTVSTAMDAMT
HAIEAMTSTMSNKICDGMALQAIRLINENLPLVAADG-KNEK----ARLNMQLAATMAGW
AFTIAQVGLAHGMAHTVGALHHVPHGAACGIILPKVMRYN---------------VETSA
DKLAQVAHALNVNTSNMSDRDAALAAADAIEALMVKVGHPMRLRDMGVPE----ESIPVC
AFHAIADTAVIFNGRPVNDPNDIIALYTQAY-----------------------------
------
>GB_GCA_002367235.1+DFBC01000161.1_5+PadhE
-----------------MEQYKLF----INGEFVDADSGKTFETIDPGTEAPIATVAQAG
KADAEEAIAAARKAFDRGDWSGLTPAARAAKVQDFADQIARQGLRLAFTESMNSGQVISL
AKFMPL-ISVTLLRNLSLAAVTKFPWEEEIPASGNAFAPG---REFIRREPVGVCVGISP
WNYPMYIACWKIAPALLMGNTMVLKP----ASYTPLTALIVAEAAKAAGIPDGVFNVIAG
PGRELGEILCTHPDVDKIAFTGSTEVGREIMRMAAGTIKKVTLELG-GKSATIILDDADM
ELAVEGALFSNFFNQGQVCSSGSRVLVSSKIHDEFLDKIIKR-------AESIRIGYQMD
QT-----------SHMGPLVSKQQLATVERYVKLGKEEGAELITGGKRVEVK-GIKGGFY
YAPTIFANVNNKMRIAQEEIFGPVLCIIKYDSDEEAIAIANDSV----YGLAGGVF---S
TNTARAERVARGVRTGTIWINNYHIFSDYCPF--GGYKQS---GVGRELGLESLREYTQI
KRIHVSAIADHKSNMTFKIMSDYKKVEGFSYNCPTAVIAGHGALSSIYKAVADLGCRRAL
ILTDSGVNKAGLAQLVKDALVD----FCVGIYDSISPDPDLETVDVATAVARELKADCII
SVGGGSVIDTAKGVCVTLKNGGKVNDYLNFLVLT----------------EPQTPHIVIP
TTAGTGSEVTNMAVLTSKGAGRKLFIVDTRIMPNVAILDPRFTMTLPKDLTVTTAMDAMT
HAIEAMMSTLANQICDGLALHAIRLINENLPLVVADG-SNEK----ARLNMQLAATMAGW
AFTIAQVGLAHGMAHTIGTLHHVPHGVACGIVLPKVMRYN---------------VDHAA
DKLALVAQALGTNTAGMKEHDVALAAADAVESLMKKVGHPMRLRDVGVPE----ENLAIC
AFHAIADTAVIFNGRPVSDPNEVLQIYRQAY-----------------------------
------
>GB_GCA_002396625.1+DGYG01000063.1_5+PadhE
-----------------MDSYKMF----IAGESVGAASGQTMQVIDPGTGEFFAEVPCCD
ERDVNAAVEAAREAFDIGIWSRMSASDRADIMFQFADLVEVNCNKIAIADSRSNGSPLSW
AAGGLW-VACNSTRNLAWYAANKFPWEENVSMSGSVFAFG---ENTVRREPLGVCAAVTP
WNVPYSMAMWKIAHALVMGNTMVLKP----ASSTPLSALMIAELANQAGIPKGVLNVITG
PGGSVGQALCSHPGVDKVSLTGSSEVGRISMAFAARNLTPVTLELG-GKSANIILDDADI
DVAVDGAIAANFQNAGQVCISGSRLLLSGKIHDRFIARLCER-------IQDLKVGYQLL
PD-----------TAMGPLSSKKQLETVERYVEIGRAEGATVACGGHRLTGP-EYENGNY
YAPTILTGASNTMRVAREEIFGPVLVVIPFETDDEAIGIANDND----YGLAGAVY---S
TDMKRARTIANQVRTGILSINDISMLSDFVPF--GGCKAS---GIGREFGEEGLKHYTQL
KSIYTSNEATAN-RSTFGSVFPYPKGEKFTHLSPTKITCGPKALAGLNSELRKLDAKRAV
IITDPGVRKAGLLDRALQAAGD----RCAGVFDQVVPDPPYECAQAALDYCREIGADSLI
SLGGGSCIDCTKLALVALTNGGSAIQNMNLLRFE----------------NKLLPHIAIP
TAHGTGSEVSATAVITNSRLHRKFFLNGLNLYPDVAILDPTLVTGLPKSLSIGTGMDALT
HAVESVVNPDANPVGIALGLQSIRMIKDNLPKVVANG-SDLV----ARQNMLAASTLAGI
ALN-TGLGIAHCYSHTVGTLFGLHHGTGCGIALPAAMRFN---------------RDFAT
TRLVEVAIALGVDTHDMSAVAAAEAAADAVEALMKQIGQPRCLSELVAGDQ-IEAQFEQF
VTGVMSDPSTMFNPRPVNDPVAVAEFVQSTI-----------------------------
------
>GB_GCA_002402905.1+DHGT01000035.1_37+PadhE
-----------------MEQYKLF----IDGEFVDAVSGETFESIDPGSGMPIAQVAKAG
TADAEAAIDAARRAFDSGVWSELTPAQRADKLNAFADQITQQTLRMAITESMDSGQIIGL
AKYWGM-LGSQMLRNFGHYAATQFPWQEEIPYAGNVFAPG---RDYIRREPIGVCVGIIP
WNFPMSMAFWKIGQAIAMGNTIVLKP----ASSTPLGALIIAEAAKAAGIPKGVVNVIAG
PGGEIGHTLCTHPSVDKIAFTGSTEVGRQIMKMAADTVKKVTLELG-GKSANIICEDADI
DLAVEGALFGTFFHQGQVCESGTRVLVASKIYDEFLDKMKGR-------AEQLRVGYQLD
PA-----------SQQGPLVNATQLATVERYVRLGQEEGAQIVSGGRRAEVA-GLDGGFY
YKPTIFGGVKNSMRVAQEEIFGPVVCVIKYDGEEEAVALANDSI----YGLAGGVF---S
RSNARAERIARQIKTGTMWVNNYHSFGDFCPF--GGYKQS---GVGRELGHAGLAEYTLI
KRMHFPASADHKSNFTMKLFSDDPKVPFVQYITPTLVLAGHGSLSSIYREVVRLGGRRAM
ILTDAGVRKAGLIEPVQEALAE----FYAGIFDDISQDTDLATVDAAVALAREKGIDIIV
SVGGGSVIDTGKAVCVTLKNGGKADDHVALMRLS----------------EPQIPHIVIP
TTSGTGSEVTNVAVIKSGSAGRKVYIIDNYITPNTAILDPQFTLTLPPGLTATTALDAMT
HAVESLTSTMSNPICDGHALQAIRLIRQNLPKAVADG-RDEQ----ARSNLQIAATTAGW
AFNIAQVGLAHAMAHTLGMLCNVPHGAACGILLPAVMRYN---------------VDHAT
DKLALAAQALGVSIGALAPRAAAMAAADAVEKLMKACGHPMRLKEVGVTE----EALAMA
PFHAIADAAALFNARPVSDPNEIAELYKQVF-----------------------------
------
>GB_GCA_002410325.1+DHRK01000063.1_9+PadhE
-----------------MDHYQLF----IDGEFVDAKDGKVYETIDPGNDKVIATVAQAG
MADAEEAIMAARRSFDSGVWSRLTPAARAQKVYDFADQINTMALRLAVTESMDAGQVINF
AKVTPLGFGANMMKDLANYASFKFPWEEEIKVQGNPFDFG---RDYIRREPVGVCVGIIP
WNFPMVMAFWKIGQAIIMGNSVVLKP----ASVTPLTALIIAEASKIAGIPRGVINVIPG
PGGALGQVLCTHPEVDKISFTGSTEVGREIMQLASGTVKKVTLELG-GKSANIILDDADM
DHAVDGAAFGTFFHMGQVCESGTRVLVHAKIYDEFVEKFKKR-------AEALRVGYQLL
PT-----------THQGPLVSHEQLATVDGYVQLGKQEGATLITGGKRIEIP-GIKGGCY
YAPTVFADVKNDMRIAREEIFGPVVSLIKFDSDEEAVAIANQSI----YGLGGGVF---S
NNTARAEHMARQVRTGTMWINNYHYFGHFCPF--GGYKQS---GVGRELGHSGLEEYTQI
KRIHVTSFAHSESNYTMALISDKKSLQKYIYNCPTKINAGHGSLASIAKEVVDLGCSRAL
ILTDPGIVAAGLTKLARDALSD----FCVGVFDNIPQDTNLETVDAAVEMARQLKADCIV
SVGGGSVIDTAKAVCTTLKNGGCCNDNISWSRLH----------------EPQTPHIVIP
TTSGTGSEVTWAAVINNKTAGRKSYIIESRLAPNIAILDPRFTMTLPARLTAGTAMDAMT
HAVEALTTITTNPICDGLALHAIRLIRENLPIAVKDG-QNEA----ARLNLAAASTMAGC
AFTISFVALAHSMAHTIGHLYGVPHGEACGLVLPKVMRFN---------------VDHAM
DKLVLIAQSLGVNIFGMDKREAALAAAAEIEKLMREVGHPLTLREVGVPE----EGLMEC
SMHAMGDPVTLYNARPVAGPEEILELYKQVY-----------------------------
------
>GB_GCA_002452695.1+DKFA01000106.1_20+PadhE
-----------------MDQYKLF----IDGKFVDAASGKTFETYDPGSGAPIAIVAQAG
KEDAEAAIAAARRAFDKGEWGRMSVQSRIAKIQDFADQVARQGLRLAATESMDAGQIISL
AKYMPL-ISITHLRNLSTAAATRFPWEEEIPVSGNAFAPG---REFIRREPLGVCVGIVP
WNYPLYIAIWKMTPALCTGNTIVIKP----ASMTPLTACILGECAKAAGIPDGVINIITG
PGGELGSVLCTHPDVDKVALTGSTEVGREIMKLAAGTVKKVSLELG-GKSANIILDDADM
ELAVEGACFGTFLHQGQVCSSGTRVLVHSKIYDEFLDKMKKR-------AELLRVGYQLD
PS-----------SHLGPLISKEQLATVERYVKLGRDEGCELVTGGRRIEVP-GFAEGNY
YAPTIFAGVNNKMRIAQEEIFGPVVCVIKFDSDEEALAIANDSV----YGLAGGVF---S
RNTARAQRLAGNVRTGTMWINNYHIFSDFCPF--GGYRQS---GIGRDLGLEALHEYTQI
KRIHVNSMAHAHTNMYFQLISDYKRMDGFAYSAPTAVMAGHGSLASISKSIVDLNCKRAL
ILTDPGVKAAGLADLVRDALAD----FCVGIFDKIPADPDLETVDAATAVARELRADCIV
SVGGGSVMDTAKGVCVTLKNGGKANDYLNFLVLT----------------EPQIPHIAIP
TTSGTGSEVTNAAVLTSHSAGRKLFIIDYKIVPNVAILDPIFTLGLPKLLTVTTAMDAMT
HSIEAMTSTMANLICDGMALQAIRLITENLPVVAEDG-KNEK----SRIAMQVAATMAGW
AFTIAQVGLAHGMAHTIGALHHVPHGAACGVVLPKVMRYN---------------VENRA
DKLAQVAHAMGVNIKGISEKEAALAAADAVEDLMQKVGHPMRLRDLGVPQ----ENLPVC
AFHAIADTATIFNGRPVNDPSDIIQLYNQAY-----------------------------
------
>GB_GCA_002840435.1+PHAT01000003.1_211+PadhE
-----------------MDHYKLF----IDGEFVEAASGEVFETIDPGTGAPFATVAKAG
RADVEAAIAAARRSFDSGIWSNLSPAARADKIYDFADQVAQQALRLAVTESQDAGHVIKL
SKFWGM-LGSGMLRNLGYYASRDFPWQEEIPYSGNVFAPG---REWIRREPIGVCVGIVP
WNFPASMAFWKIGLAIIMGNSIVLKP----ATSTPLTALIIAEAAKAAGIPKGVINVLPG
PGGSLGKFLCTHPDVDKIAITGSTEVGREIMKMASDSVKKVTLELG-GKSANIILDDADI
DLAVNGACFGTFFHQGQVCESGTRVLVPAKIYDEFVEKMKKR-------AEQIRVGYQLM
PD-----------SHMGPLANAAQLATVESYVKLGQEEGAMLLTGGKRVVMP-GLEGGYY
YAPTIFTDVKNSMRIAQEEIFGPVCCVIKYDSDEEAVAIANDSV----YGLGGGVF---S
RSNARAVRVAEKIRTGTVWINNYHIFADFCPF--GGYKQS---GVGRELGAAGLAEYTQV
KRIHVNSFPAVESNFTMSCLSDQIKLAFVQYNCPTNVISGHGTLSAIYKEMVNLGCKRAM
IMTDPGVKQAGLAQKVQDALVE----FCVGVFDDIAQDTDLEIVDAATAMARELKADCIV
SVGGGSVIDTAKAVCVTLKNGGKCNDHIALNRLQ----------------GPQTPHIVIP
TTSGTGSEVTNIAVIKSKQAGRKVFLADPRIIPNTAILDPQFTLTLPPGLTVTTAMDAMT
HAVEALTSIMAQPICDGQALQAIRLIRENLPKVVANP-KDET----ARNKLQIAATMAGW
AFTIAQVGLAHGMAHTMGILYNVPHGAACGIVLPAVMRYN---------------IDFAA
EKLTMVAQAMGVNTAGMDDKAAAGAAADAIEKLMKETGHPLRLRDVKVPE----DGLDMA
AFHAICDTATLFNARPVSDPGEVAALYKQVY-----------------------------
------
>GB_GCA_003132265.1+PKXE01000025.1_3+PadhE
-------------------------------------------------------MARAG
TADAEAAIGAARRAFDHGEWSGLAPQVRARKCYDFADQIAAQGVRLAVMDS---------
-----------------------XPWEEEIPFSGNIFAPA---REYIRRESIGVCVGIIP
WNFPISMASWKIAHAIVMGNTIVLKP----ASVTPLTALIMAEAAQAAGIPPGVINVLTG
PGAELGNTLCTHPDVDKIAFT-----------------------------------XADP
DLAVEGAIFGTFFHQGQVCESGTRVLVAGKIYDDFVERMRKR-------AEELRVGYQLL
PD-----------TRQGPLVSAAQLATVEGYVRLGIDEGADLITGGTRVQPS-GFEGGFY
YAPTIFANVRNDMRIAQEEIFGPVVCVERFDSDEEAVTIANDSM----YGLAGAVF---S
NNNARAERIARQVRTGTMWINNFHIFGDFAPF--GGYKQS---GVGREFGGVGLAEYTQV
KRIHMNSAASRRANFQMNXXP----AGGGQPRLP----PGHD-----PD-------RRGR
--PPGGAHPTGPERAVR---------LLVGAFDDIPADSDLATVDAATGKARELGADCIV
SVGGGSVIDTAKAVCVTLKNGGEANDYIADLRLT----------------EPQTPHIAIP
TTAGTGSEVTSVAVIHNTKLDRKVYIVDANIIPNVAILDPRMTITLPAHLTAATGMDAIT
HAVEALTSTLAETVCDGQALHALRLMKEFLPRAVANG-EDEQ----ARIQVSVAACMAGW
AFSTAQVGLAHSMAHTIGTLHHAHHGTVCGIVLPKVMRFN---------------AVHAA
DKLAMAAQGLGVDTTDMTDHDAALAAADAVEALMREIKLPMTLRQLGVPE----DALEAD
ALHALADTATLFNARPVNDPAEVLELLRQAF-----------------------------
------
>GB_GCA_003133325.1+PKXA01000105.1_28+PadhE
------------------------------------------------------------
----------------HGEWSGLAPQVRARKCYDFADQIAAQGVRLAVMDSKDSGQIIGL
SKFSGM-LASGTLRNLGYYAATKFPWEEEIPFSGNIFAPA---REYIRREPIGVCVGIIP
WNFPISMAAWKIAHAIVMGNTIVLKP----ASLTSLTALIMAEAAQAAGIPPGVVNVLPG
PGAELGKTLCTHPDVDKIAFTGSTAVGAQIMRMASDTVKKVTLELG-GKSANIILDDADT
ELAVEGAIFGTFFHQGQVCESGTRVLVAGKIYDEFVEGMCKR-------SEELQVGYQLL
PG-----------THQGPLVSADQLATVEGYVRLGIDEGADLITGGRRVQPP-GVEGGFY
YAPTIFANVRNDMRIAQEEIFGPVVCVERFDSDEEAVTMANDSK----YGLAGAVF---S
NNNARAERIARQVRTGTMWINNFHIFGDFAPF--GGYKQS---GVGREFGGAGLAEYTQV
KRIHMNNVASRRANFQMNIFSDDHRMDALQYKAPTNVLAGHGTLAGLPQAMVSLGCRRAM
ILTDGGVRQAGLTQLVQNALCD----FYVGAFDDIPPDSDLATVDAATAKAREFGADCIV
SVGGGSVIDTAKAVCVTLKNGGEANDYIADLRLT----------------EPQTPHIAIP
TTAGTGSEVTNVAVIHNTKLDRKVYIVDANIIPNVAILDPRMTISLPARLTAATGMDAIT
HAVEALTSTLAETVCDGQALHALRLMKEFLPRAVANG-EDEQ----ARIQVSVAACMAGW
AFSTAQVGLAHSMAHTIGTLHHAHHGTVCGIVLPKVMRFN---------------AAHAA
NKLAMAAQALGVDTTDMTDHDAALAAADAVEALMREIKLPMTLRQLGVPE----DALEAD
ALHALADTATLFNARPVNDPAEVLELLRQAF-----------------------------
------
>GB_GCA_003138855.1+PLHF01000036.1_32+PadhE
-----------------MDSYKLF----IDGDFVDAQSGETFESIDPGTGAVIARVARAG
TADAEAAIAAARRAFDHGEWSGLAPEARARKCYDFADQIAAQGIRLAVMESMDSGQIIGL
SKFWGM-LASGTLRNLGYYAATRFPWEEEIPFSGNVFAPA---REYIRREPIGVCVGIIP
WNFPISMASWKIAHAIIMGNTIVLKP----ASVTPLTALIMAEAAQAAGIPPGVINVLTG
PGAELGNTLCTHPDVDKIAFTGSTVVGAHIMRLASDTVKKVTLELG-GKSANIILDDADP
ELAVEGAIFGTFFHQGQVCESGTRVLVAGKIYDEFVERMRKR-------AEELRVGYQLL
PG-----------THQGPLVSADQLATVEGYVRLGIDEGAELVTGGARVQPP-GFEGGFY
YTPTIFANVRNDMRIAQEEIFGPVVCVERFDSDEEAVTMANDSM----YGLAGGVF---S
NNNARAERIARQVRTGTMWINNFHIFADFAPF--GGYKQS---GVGRELGGVGLAEYTQV
KRIHMNAAASRTANF-TNLFSDDPRVDTLQYKAPTNVLAGHGTLAGLPQAVVSLGCRRAM
ILTDAGVRQAGLTQLVQNALCD----FCVGVFDDIPADSDLATVDAATAKARELGADCIV
SVGGGSVIDTAKAVCVTLKNGGEANDHIALMRLT----------------EPQTPHIAIP
TTAGTGSEVTNVAVIHNAKLDRKVYIVDANIIPNVAILDPRLTISLPARLTAATGMDAIT
HAVEALTSTLAQTVCDGQALHALRLMKEFLPRAVSNG-EDEQ----ARIQVSVAACMAGW
AFSTAQVGLAHSMAHAIGTLHHAHHGTVCGIVLPKVMRFN---------------AEHAA
DKLAMAAQALGVDTTHMTDHDAALAAADAVEALMREVNHPMTLRELGVPE----DALGTA
ALHALADTATLFNAHPVYDPAEVLELLHQAF-----------------------------
------
>GB_GCA_003139415.1+PLIR01000576.1_3+PadhE
----------------MMEHFRLF----IDGAFGDAAGGERYTTIDPANGQPLASVAAAG
PADVNAAVAAARRSFVG--WSAMAPGARSEIVMDLADRMQAAIARLGFLEMSDSGGLLAR
TTSDVF-MGARFLRTIARFAAHEFPWEETIP-GKNPFFPG---RSVVRREPIGVCAAIVP
WNFPLLMAIWKIGLALASGNTIVLKP----SPETPLSALALGKIVAESRVPPGVVNILAG
PDRAVGEMLVRHPDVDRVAFTGSTPVGREILKNAAATLKRVSLELG-GKSANIVLRDADL
DMAVDGAVWAAFLHTGQVCESGTRLLLPEAIHDAFVARLVER-------VRALSIGHPMD
PR-----------TKVGPVINAAQRDRIERYVEMGKREGARLACGGERPVVP-GMEGGFY
VQPSVFVNVDPKMTIAREEIFGPVLSIIRYRDEDEAVAIANQSE----YGLAGGVW---S
RDLERAKAVASRLRTGTVWINDWHYFNDLAPF--GGYKQS---GIGREMGHLGLAEYTET
KHVHVGVEANPDAKRGHRMLVQGGRSISYQYEPRTRVLSGPGSIVKLYAELDAMGKKRAL
VVTDAGVVGAGLLARLREVLGL----RIAAVFDGVEQDSGLGIVDAAIALGRSVDADVVV
SLGGGSCIDTAKATAVGLANGWSAIESIGMHHLP----------------GAPTTHVAIP
TTAGTGSEVTNVAVIKNEHTGTKAYVLDPLVAPDLAILDPTLIVGLPPRMTAATGLDALT
HAVEAYTGRASNAMSDAQALHAIRLVAKWLPRAVAEG-TNLE----ARSQMQTAATLAGW
AISSSTVGLVHAMSHTIGARHGVPHGIGNGILLPHVIRFNG-------------GAPAAA
ARHVDVAQALGVSVDPSNATAAA---ADAVAALLRVCAHPARLSEVGVPK----EELGRL
SEVAVTDMAAAATARRASPG-EIEQLYRAAF-----------------------------
------
>GB_GCA_003139775.1+PLGI01000016.1_10+PadhE
-----------------MDHYKLF----IDGEFVEAASGDVFETIDPGTGIPFATVAKAG
KVDAEAAIAAARRSFDSGVWSNLSPAARADKVYDFADQVNQQALRIAVTESQDAGHTIKL
SKFWGM-AGAGLLRNLGYYASRDFPWQEEIPYSGNTLVQG---RDWIRREPIGVCVGIVP
WNFPVLMAFWKIAPAIIMGNSIVLKP----ATSTPLTALIIAEAAQAAGIPKGIINILPG
PGGELGKTLCTHPDVDKIAITGSTEVGREIMKMASETVKKVTLELG-GKSANIILDDADM
NLAVNGACFGTFYHQGQVCESGTRVLVPSKIYDEFVDKMKKK-------AEQLRVGYQLM
PD-----------THMGPIANAAQLATIENYVKIGQKEGAKLLTGGKRIEIP-GLEGGYY
YAPTIFTDVKNSMRIAQEEIFGPVVCVIKYDSDEEAVAIANDSI----YGLGGGVF---S
RSNTRAVRVAEKIRTGTVWINNYHVFADFCPF--GGYKQS---GVGREFGEAGLGEYTQI
KRIHLTSFASVESNYVMSNLSDQTKLDFIQYNCPTNVISGHGTISAIYKEMVNLGCKRAM
IMTDPGVMKAGLARRVQDALVE----FCVGVYDNISQDTDLDIVDDATAMARKLQADCIV
SVGGGSVIDTAKAVCVTLKNGGKCNDHIATNRLQ----------------EPQTPHIVIP
TTSGTGSEVTNVAVIKSKVAGRKVYLSDPRIVPNTAILDPQFTLTLPPGLTVTTALDAMT
HAVEAMTSIMAQPICDGQALQAIRLIRENLPKVVANS-QDEK----ARNQLQIAATMAGW
AFTIAQVGLAHAMAHTLGILYNVPHGAACGILLPSVMRFN---------------VDFAA
DKMVMVAQAMGVNTTDMDNKKASLAAADAIENLMKDAGHPMRLRDLKVPE----DGLDAA
AFHAICDVAALFNARPIGDPSEVAALYKQLY-----------------------------
------
>GB_GCA_003139775.1+PLGI01000164.1_7+PadhE
-----------------MDHYKLF----IDGEFVDAKDGKTFTTLDPGNDQPIATVAQAG
IADAEAAIMAARRSFDSGVWSRLTPAARAQKMYDFADQINTQGLRLAVTESMDAGQTINF
SKVTPLGFGANMFKDLSNYASFKFPWEEEIKAQGNPFDYG---RDYIRREPIGVCVGIIP
WNFPMVMAFWKIGQALIMGNSVVLKP----ASVTPLSALIIAECAKIVGIPKGVINVIPG
PGGVLGKVLCTHKEVDKISFTGSTEVGREIMSMASGTVKKVTLELG-GKSANIVLDDADM
EHAIACSAFGTYFHAGQVCESGTRILVQKKIYNEFVDKFKKH-------AEAIRIGYQLL
PT-----------THMGPLVSHEQVAAVDGYVQIGKKEGAQLITGGKPVEVE-GIKGGCY
YAPTVFAGVKNSMRIAQEEIFGPVVAILPFDSDEEAVAIANDSI----YGLGGGVL---S
SNTARAEKIARNVRTGTMWINNYHYFGSFCPF--GGYKQS---GVGRELSHIGLEEYTQT
KRIHVASFADASSNYTMATMSDDKSLSKYIINLPTKINAGHGALASVAKEVVDLGGTRVL
LMTDAGIVKAGLAKLAQDCLSD----FCVGVFDKIPQDTDLETVDAATEMARQLKVDLIV
SCGGGSVIDTAKAVCTTLKNGGCCNDNISWGRLT----------------ENPVPHIVIP
TTAGTGSEVTWAAVIKNKAAGRKSYIIEQRLAPNVAILDPRMTMTLPPKMTAGTAMDAMC
HAVEALTTITTNPISDGAALHAIRLIKENLPIAVKDG-KNEA----ARLNLAAAATMAGQ
AFTISFVALAHAMAHTLGMLHGVPHGYACGMVLPKVMHFN---------------VDHAT
DKLALIALQLGVNTFGMDKRKAALAAADEIEKLMKKCGHPMRLRDVGVPET--DEALLAC
SIHALCDPVSLYNARPVGGPEEILALYKELI-----------------------------
------
>GB_GCA_003142375.1+PLME01000004.1_99+PadhE
-----------------MEQYKLF----IDGKFVDAASGKTFESIDPGTEAPLATIAQAG
KADAEAAIAAARKAFNSGVWSGLTPAARMAKIHDFADEVAKQGLRLAATECMDSGQIIGL
AKFSPL-LGIGFLRNMALAAATKFPWEEEIPVSGNAFGPG---REFIRREPIGVCVGIIP
WNFPMTMAFWKIAPSLIMGNCLVLKP----ASNTSLSALIIAECAKAAGIPDGVINVIAG
PGGELGSVLCTHPDVDKVAFTGSTEVGREIMRMAADTVKKVTLELG-GKSANIILDDADM
ELAVEGACFGTFFHQGQICESGTRVLVPSKIYDQFVEKMKKR-------AEALRIGYQLD
PT-----------SHMGPLVSKQQLATVERYVKIGKDEGAKLVTGGKRVEVA-GIKGGYY
YAPTIFANVNNKMRIAQEEIFGPVVCVIKYDSDEEAVAIANDSI----YGLGGGIF---S
SNQARAERVARGVRTGTMWINNYHIFSDYCPF--GGYKQS---GVGRELGLAGLHEYTVI
KRVHVNTMADAKTNMTFQLMSDYKKVDGFAYNCPTTVVAGHGALSSIYKAIVDLGCKRAL
ILTDPGVNKAGLAQKVKNALAD----FCVGIYDKIPPDPDLEAVDAATAVARELKADCIV
SVGGGSVIDTAKGVCVTLKNGGNANDYLNFLVLT----------------EPQTPHIAIP
TTSGTGSEVTNVSVLTSHKAGRKLFIVDARIMPNVAILDPIFSLSLPKDMTVSTAMDAMT
HAIEAMTSTMSNKICDGMALQAIRLINENLPLVAADG-KNEK----ARLNMQLAATMAGW
AFTIAQVGLAHGMAHTVGALHHVPHGAACGIILPKVMRYN---------------VETSA
DKLAQVAHALNVNTSNMSDRDAALAAADAIEALMVKVGHPMRLRDMGVPE----ESIPVC
AFHAIADTAVIFNGRPVNDPNDIIKLYTEAY-----------------------------
------
>GB_GCA_003142635.1+PLMX01000025.1_4+PadhE
-----------------MEHFKMY----IGGDFVDSVSGRIRESIDPGIGLPFATFAYGN
TADAGAAIDVARKTFDSGVWSGITQEERSRIIMDFSDRLTKYIVRIASYESMDSGGLINR
TGAEVI-GNAMTARNLAWYAAHTFKWHEEIRVPCSLSSPG---RNYIRREPVGVCVGIIP
WNFPFNMAMWKILHAITMGNTIVLKP----ATDTTLSALILAEVIAESRIPKGVVNIITG
PGSEVGQALCTSPKVDKIAFTGSTEVGRQIMKMGADTIKKVTLELG-GKSANIICEDAKM
DLAVDGGLFGTFFHSGQICESGTRLFVHKKIYDEYLERFLKR-------LSQVRIGYQLD
PA-----------TQMGPLVNEIQRATTEKYVKIGVEEGAKIVYGGKRPEGD-QFATGFY
YMPTVFAGVDNKMRIAQEEIFGPVVCIMPFVDDDEVVAKANDSI----YGLGGGVF---S
NDIGRAERIAAQIKTGTVWINDYHAFADIMPF--GGYKQS---GIGREFGEYGLGEYTQI
KRVHICPLSEGIQKYTFPIMLDYQQAQSFMFEGPTKIIGGPDSIIALQYEISRLNCKRAV
IITDKGIREAGLLDKVQKAIGS----LCVGVFDEVVEDSGYKVVDKAVEFCRSVNADILV
SLGGGSSIDTAKGVAVTLTNGGKAIDNVTIYKLV----------------DPLIPHIAIP
TTAGTGSEVTNIAVIKNEEIGRKFNIAENVIYPNVAILDPHLTVSLPKILTAATGMDALS
HAIDGMCSIMRNTICTGHGLNAIRLIAKYLPIVVENG-SDVQ----ARMQMQLAASTAGW
AFSIPSTILTHSLAHAIGAKYKIHHGTLCGLFLPHVMRFN---------------RDYCT
DELAAIAEAMGIKVDGMSKQDAAGAAADAVADMIKKIGLPTRLSELGIAE----VEIGMI
ALDAMTEIPTLANPRKCT-VELIDGVIRQAF-----------------------------
------
>GB_GCA_003152095.1+PLZI01000132.1_30+PadhE
-----------------MDHYQLF----IDGEFVEAEGGRTFPSIDPGTGATIATVAQAG
KAEAEAAIAAARRAFDKGEWSRMTPAARAEKLYDFADQIAQLGSRLGLVESMDSGQVIRL
ARFWGM-AGSSLFRNLAHYAATKFPWQEEIPYAGN-LSPG---RDYLRREPVGVCVGIIP
WNFPASMAFWKIAQAITMGNTVVLKP----ASATPLSALIIAEAARVAGIPKGVINVVTG
PGGELGRTLCSHPDVDKVAFTGSTEVGREIMRMASEGVKKVTLELG-GKSANIILDDADI
DQAVDGAIFGTFFHQGQVCDSGTRVLVSSKIYDQFLEKMKAR-------TEKLRVGYQLD
PK-----------SHLGPLVSASQLAIVEGYVELGKQEGAELVTGGKRVEAP-GTKGGFY
YAPTIFSGVDNKMRIAQEEIFGPVVSVVKFEDDEEAVAIANDSI----YGLAGGVF---S
NNVGRAERVAREMRTGTVWINDYHVFGDFCPF--GGYKQS---GVGRELGHAGLAEYTQI
KRVRVSASGRTSSLFPQ------SRVSFLQYNCPTNVIAGHGSLASVNREVVRLGCRRAL
VITDPGVRKAGLVQPVQDVLAE----FCAGVFEGVAQDAELHVVDAAAELARELKADCIV
SVGGGSVLDTAKAVCVVMRSGGRANDHIAINRLT----------------EPQAPHIAIP
TTAGTGSEVSNVSVLKSRSAGRKVYIVDDHIVPNTAVLDPRFTLTLPKALTVSTGMDAMT
HAIEAMTSILAQPISDGQALQAIRMIRANLPRVAANG-KDEK----ARSELQIAATMAGW
AFTVAQVGLVHAMAHTIGMLHGVHHGTACGIILPKVMRFN---------------IDFAA
GKLAMVAQALGVNTLGMDERTAGLAAAAAIEALMEEVGHPMRLRDMGVPK----EGLQAA
GVHALADSAALFNARPVGDPRLVIELFDQVY-----------------------------
------
>GB_GCA_003154025.1+PMCE01000563.1_16+PadhE
-----------------MDHYKLF----IDGEFVDARDGKTFESIDPGTGLPFATVAQAG
KADAEVAIEAARRAFDQGDWSGLEAAARAAKVYDFADRVMQQGLRLAVTESMDSGQVIGL
AKFMPM-LGSGLLRNLAYYASTKFPWEEEIPYSGNVFAPG---RDFIRREPVGVCVGIIP
WNFPMSMAFWKIAHAIIMGNTIVLKP----ASATSLSALIIADCAKAAGIPKGVINIIAG
PGGELGKVLCTHPYVDKIAFTGSTGVGREIMRMAADTVKKVTLELG-GKSANIILDDADM
DLAVEGACFGTFFHQGQICESGTRVLVSSKIYDEFIDKMQKR-------AERLRVGYQLQ
PT-----------SHLGPLVNEIQLATVERYVKLGKEEGAEMVTGGKRAEAP-GIKGGFY
YAPTIFTKVKNKMRIAQEEIFGPVVGVIKFDSDEEAVATANDSM----YGLGAGVF---S
SNHARAERVACGVRTGTVWINNYHAFGDFCPF--GGYKQS---GVGREFGQSGLSEYTQV
KRMHVAYFADRESNFSMNILRDSNKVLSFQYHCPTNVVAGHGSLAAIYKEIVNLGCRRAL
ILTDPGVRKAGLAQLAKDALVD----FCVGMFDSIAQDTDLDTVDAATAMARDLKADCIV
SVGGGSVIDTAKAVCVTLKNGGRANDHIALFRLT----------------EPQTPHIVIP
TTSGTGSEVTNVAVVKSKIAGRKVYIVDGRIMPNTAILDPRFTMTLPPGLTATTAMDAMT
HAVEALTSTLSNRICDGQALHAIRLIGENLPVVVGDG-KNEK----ARLNMQIAATMAGW
AFTIAQVALVHAMAHTLGVLHNIPHGAACGIVLPKVMRFN---------------VDHAA
DKLTKVAQALGVNTAGMDDRKSALAAADAVEDLMKKAGHPMRLRDLGVSE----QSLGIC
AFHAIADTPSLFNARPVNDPGEVLEIYKQAY-----------------------------
------
>GB_GCA_004376545.1+SOJL01000119.1_6+PadhE
-----------------MEHYKLF----INGEFVDAADGKTFESIDPGTESPIATVAQAG
KADAEAAIAAARKAFDSGIWSDLTPTVRLAKMQNLADQIAQQGLRLATIESMNAGQVLSL
AKLMPL-ISITFIRNLSLAAATRFPWEEEIPVSGNAFAPG---REFIRREPVGVCVGIVP
WNFPMYIALWKIVPALITGNTIVVKP----SSVTPLSALILAEAAKAAGIPDGVINVIAG
PGPELGEVLCTHSDVDKIAFTGSTETGREIMRMASDTVKKLTLELG-GKSANIILDDSDM
DLAVEGACYGTFFNQGEVCTAGARILVASKIHDEFLDKMKKR-------VESLRIGYQMD
PT-----------SHMGPLVSKQQLAKVESYVNLGQEEGAELVTGGERAEVP-GIKGGYY
YAPTIFTNVNNKMRIAQEEIFGPVACVIKFDSDEEAVAIANDSI----YGLAGGVF---S
SNTARAERVARGVRTGTMWINNYHIFSDFCPF--GGYKQS---GVGREFGLESLREYTQV
KRIHVNSMADAKSNMNFQILSDYKKVDSFGYNCPTNVVVGHGALASISKAVVDLGCRRAL
VLTDPGVNKAGLAQLAKDALAD----FCVGIYDNIASEPDLETVDAATAVAREQKADCIV
SVGGGSVIDTAKGACVILKSGGKANDHLNFLILT----------------EPQTPHIAIP
TTAGTGSEVTNIAVLTSKVAARKLYIVDTRIMPNVAILDPRFTMSMPKDLTVNTAMDAMT
HAIEAMTSTMANKICDGMALQAIRLINENLPLVVADG-KNEK----ARLNMQLAATMAGW
AFTIAQVGLVHAMAHTIGVMHHISHGAACGILLPKVMRYN---------------VDHAA
DKLVQVAQALGVDTVGMTEHDAALAAADAVEDLMKKVGHPIRLRDVGVPE----ENLAIC
AFHALADTAVLFNGRPTSDPNEVLQIYSQAY-----------------------------
------
>GB_GCA_004377135.1+SOHS01000009.1_5+PadhE
-----------------MEHYKLF----INGEFVDAADGKTFESIDPGTESPIATVAQAG
KADAEAAIAAARKAFDSGIWSDLTPTVRLAKMQNLADQIAQQGLRLATIESMNAGQVLSL
AKLMPL-ISITFIRNLSLAAATRFPWEEDMPVSGNAFAPA---REYVRREPVGVCVGIVP
WNFPMYIALWKIVPALITGNTIVVKP----SSVTPLSALILAEAAKAAGIPDGVINVIAG
PGPELGEVLCTHSDVDKIAFTGSTETGREIMKMASDTVKKLTLELG-GKSANIILDDSDM
DLAVEGACYGTFFNQGEVCTAGARILVASKIHDEFLDKMKKR-------VESLRIGYQMD
PT-----------SHMGPLVSKQQLAKVESYVNLGQEEGAELVTGGERAEVP-GIKGGYY
YAPTIFTNVNNKMRIAQEEIFGPVACVIKFDSDEEAVAIANDSI----YGLAGGVF---S
SNTARAERVARGVRTGTMWINNYHIFSDFCPF--GGYKQS---GVGREFGLESLREYTQV
KRIHVNSMADAKSNMNFQILSDYKKVDSFGYNCPTNVVVGHGALASISKAVVDLGCRRAL
VLTDPGVNKAGLAQLAKDALAD----FCVGIYDNIASEPDLETVDAATAVAREQKADCIV
SVGGGSVIDTAKGACVILKSGGKANDHLNFLILT----------------EPQTPHIAIP
TTAGTGSEVTNIAVLTSKVAARKLYIVDTRIMPNVAILDPRFTMSMPKDLTVNTAMDAMT
HAIEAMTSTMANKICDGMALQAIRLINENLPLVVADG-KNEK----ARLNMQLAATMAGW
AFTIAQVGLVHAMAHTIGVMHHISHGAACGILLPKVMRYN---------------VDHAA
DKLVQVAQALGVDTVGMTEHDAALAAADAVEDLMKKVGHPIRLRDVGVPE----ENLAIC
AFHALADTAVLFNGRPTSDPNEVLQIYSQAY-----------------------------
------
>GB_GCA_007135795.1+SLIE01000346.1_1+PadhE
-----------------MDHYKLF----IDGEFVDAAGRETFESMDPGTGLAFATVAKAG
KKDAETAIQAARSAFDSGVWSGLTPAARAEKINAFADQIGQQTLRLAIIESMDSGQILGL
TKYWGM-LGSQLLRNYAHYAASKFPWKEEIPYAGNVFAPG---RDYIRREPIGVCVGIIP
WNFPLSMAFWKIGQAIAMGNTIVLKP----ATSTSIGALIIAEAVRAAGIPNGVVNIIAG
PGGVLGDTLCTHPAVDKIAFTGSTEVGRNIMKMAADTLKKVTLELG-GKSANIILDDADI
DLAVEGALFGTFFHQGQVCESGTRVLVAASIYDEFIDKMKLR-------AEALRIGYQLD
PT-----------SQQGPLANESQFATVEKYVQIGKEEGAQLVTGGKRAEVT-GLENGLY
YHPTIFADTNNQMRVAREEIFGPVVCVMKYQEEEEAVAMANDSP----YGLAGGVF---S
NSNSRAERIAAQIKTGTMWINNYHAFGDFCPF--GGFKQS---GIGRELGHSGLAEYTEI
KRVHVSASADHQSNFTMKLFSDNPKIGFTQYIAPTMVIAGHGSLPSISREVVRLGGKKAM
VITDAGVRDAGLLKLVQEALGE----FCAGIFDDISQDSDLDTVDRATDKARELNADMIV
SVGGGSVIDTAKAVCVTLKNGGRADDHIGIQRLS----------------EPQTPHICIP
TTAGTGSEVTSVAVIKSKSAGRKSYILDHYLIPNTAILDPVFTIGLPASLTASTAMDAMT
HAIEALTSTMSNAICEGHALQAIRLITENLPKVLADP-TDED----ARLNMQIASTLAGW
AFNITQPGLAHSMAHTLGMLADVPHGAACGVVLPAVMRFN---------------VDWAT
DKLALAAQAMGVKL--IEKKEAALAAADAVEKLMKDAGHPTTIRELNVS-----------
------------------------------------------------------------
------
>GB_GCA_009668925.1+SBEK01000001.1_34+PadhE
-----------------MDHYKLF----IDGEFVDAASGDVFETIDPGTGAPFATVAKAG
KADVEAAIAAARRSFDSGVWSNLSPAARAEKIYDFADQVGQQTLRLAVTESQDAGHVIKL
SKFWGM-LGSGMLRNLGYYASRDFPWREEIPYSGNVFAPG---REWIRREPIGVCVGIVP
WNFPASMAFWKIGLAIIMGNSIVLKP----ATSTPLTALIIAEAAQAAGIPRGVINVLPG
PGGSLGKFLCTHPDVDKIAITGSTEVGREIMKMASDSVKKVTLELG-GKSANIILDDADI
DLAVNGACFGTFFHQGQVCESGTRVLVSAKIYDEFVEKMKTR-------AEQIRVGYQLL
PD-----------SHMGPLANAAQLATVESYVKLGQTEGAKLITGGKRVVMP-GLEGGYY
YAPTIFTDVRNSMRIAQEEIFGPVVCVIKYDTDEEAVAIANDSM----YGLGGGVF---S
RSNARAVRVAEQIRTGTVWINNYHIFADFCPF--GGYKQS---GVGRELGAAGLAEYTQI
KRIHVNSFAAVESNFTMSCLSDETKVALVQYNCPTNVISGHGTLHAIYKEIVNLGCKRAL
ILTDTGVRKAGLTQKVQDALVE----FCVGVFDEIAQDTDLDIVDAATAMARELRADCIV
SVGGGSVIDTAKAVCVTLKNGGKCNDHIALNRLQ----------------EPQIPHIVIP
TTSGTGSEVTSVAVIKSKAAGRKVFLVDPRIIPNTAILDPQFTMTLPAGLTATTAMDAMT
HAVEALTSIMAQPICDGQALQAIRLIKENLPKVIANP-KDGK----ARNLLQTAATMAGW
AFTIAQVGLAHAMAHTVGILYNVPHGAACGIVLPAVMRFN---------------VDFAA
EKLAMVAQAMGVNTAGMDDKKAALAAADTIEKLMKEAGHPLRLRDVGVPE----DGLDMA
AFHAICDTAALFNARPVADPAEVAALYKQVY-----------------------------
------
>GB_GCA_009668925.1+SBEK01000016.1_23+PadhE
-----------------MDHYKLF----IDGEFVEAANGDVFETIDPGTGAPFATVAKAG
KADVERAIAAARRSFNSGVWSNLSPAARADKIYDFADQINQQTLRLAVTESQDAGHVIKL
SKYWGM-LGSGILRNLGYYASRDFPWQEEIPYSGNVFAPG---REWIRREPIGVCVGIVP
WNFPASMAFWKIAQAIIMGNSIVLKP----ATSTPLTALIIAEAAQAAGIPGGVINVLPG
PGAALGKILCTHPDVDKIAITGSTEVGREIMKMASDTVKKVTLELG-GKSANIILDDADM
DLAVTGACFGTFFHQGQVCESGTRVLVSAKIYDEFIEKMKKR-------TEELRVGYQLL
PD-----------SHIGPLANATQLATVERYVKIGQEEGATLLTGGKRVAMP-GLEGGYY
FSPTIFTDVKNSMRIAQEEIFGPVVCVIKYDSDEEAVAIANDSI----YGLGGGVF---S
RSNARAVHIAEQIRTGTVWINNYHIFSDFCPF--GGYKQS---GVGRELGAAGLAEYTLV
KRIHVNSFAAVKSNFTMSCLSDEIKVDFVQYNCPTNVISGHGTLPAIYKEIVNLGCKRAL
IMTDPGVRKAGLTKRVEDALVE----FCVGVYDNIAQDTDLDIVDAATAMARDLKVDCIV
SVGGGSVIDTAKAVCVTLKNGGKCNDHIAINRLQ----------------EPQIPHIVVP
TTSGTGSEVTNVAVIKSKKAGRKVFLVDPRIIPNTAILDPQFTLNLPLGLTATTAMDAMT
HAVEALTSIMAQPICDGQALQAIRLIKENLPRVIANP-KDEK----ARNQLQIAATMAGW
AFTIAQVGLGHAMAHTVGILYNVPHGAACGIVLPAVMRFN---------------VDFAA
DKLAMVARAMGVNAAEMDDKTAALAAADAIEKLMKETGHPLRLRDVGVPE----DGLDMA
AFHAICDTAALFNARPVADPGEVAALYKSLY-----------------------------
------
>GB_GCA_009668925.1+SBEK01000118.1_6+PadhE
-----------------MNHYKLF----INGEFVESAGGEVFETIDPGTGVAFATVAKAG
RADAESAIAAARRAFDSGIWSNLSPADRADRIYDFADEVSKLTLEFAMTESQDAGHVIKL
SKFWGM-MGAGLLRNLAYYAKHDFPWEEEIRCSGNAFAPA---REMLWREPIGVCVGIVP
WNFPASSAFWKIAQAITMGNTIVLKP----ASSTPLTALIIARAALAAGIPPGVINVLPG
PGAELGRILCTHPDVDKVAVTGSTEVGKEIMKMAADSVKKVTLELG-GKSANIILDDADM
DFAASGACFGTFFHQGQVCESGTRVLVSAKIYDAFVEKMKKR-------AEAIRVGYQLF
PD-----------SHMGPLANAAHLATVESYVKIGREEGATLLTGGQRIAVP-GLEGGYY
YAPTIFTDVKNSMRIAQEEIFGPVVCVIKCESDEEAVAIANDSI----YGLAGGVF---S
GSNARALRIARQIRTGTLWINNYHTFGDFCPF--GGYKQS---GVGRDLGAVGLEEYTEV
KRVHVSSFASVENNIMMQCISDETRIAAAQYSCPTHVISGHGTLPSLYKEMVNLGCKRAF
IVSDRDAGKKGAVQRVEDALVE----FCAGVYGQIDQEATLKTVDDATRAARQAGADCIV
SVGSKAAIDTAKVVCVTLKSGGKANDHIALQRLQ----------------EPQIPHIAIP
TPAGGGSEVTRVALLRSERAGRQVFLMDDRIVPNTAILDPLFAQMMPGESIATAVMDALT
NAIEALTSVMAHPVADGQALQAIRLLRECLP-VLSEG-RDER----AQNQLQYAQTXXXX
A----------------------RHGPYRGDDLSGGSRRR---------------VRHFT
------------------------AGGDAFQCRLCR------------------------
---------------------------RQA------------------------------
------
>GB_GCA_011390435.1+JAABSK010000130.1_2+PadhE
-----------------MEQYKLF----INNEFVDSETGASFEVIDPGSGAPIAQVQKAG
AADAISAIQAARNAFDSGCWSGLTPARRLAKMLDFADQIAQQGLRLAMTESMNAGHIMGL
AKVEPL-LGIGFTRNMSNYMATRFPWTEEVPCSGNVFSPG---RETIRREPLGVCAGIIP
WNFPMTMAFWKIIPALAMGNTVVLKP----ASATPLTALIIGEAAKAAGIPAGVLNIIPG
SGSEIGKVLCTHKDVDKVAFTGSTDVGKRIMQMASETIKKVTLELG-GKSANIILDDADM
DLAVEGAVFGTFFHQGQICESGTRVLVPAGKYDEFIDKMKKR-------TEAIRVGYQLD
GN-----------SHMGPLVNGQQMATVENYVRIGKEEGARLVTGGKRITIE-GLEGGFY
YAPTIFADVKNSMRIAQEEIFGPVVCVIKYQDDDDAIAIANDSI----YGLGGGIF---T
SNPKRAERIAQSVKTGTMWINNYHVFSDMSPF--GGYKQS---GVGREMGAAGLHEYTQI
KRIHMPTHSDKQTNMNFSLMSDNKKIEGFAYIAPTRLMVGKGVLTAIHKVVTDLKCRRAL
ILTDKGVKQAGLAAMVENALID----FCVGMYDEIPPDPDLAAIDAACAYARDVQADCIV
SVGGGSVIDSAKAVCVTLTNGGTANEHLNLMMLE----------------GPQMPHICVP
TTSGTGSEVTNIAVITSNGAGRKLFIADPWITPNAAILDPKMTVTLPRMMTVTTAMDAMT
HAVEALTSIMANPVCDGNAIHAIKLIRKNLPIVVAEP-GNEK----ARLNLQIAATMAGW
AFTIAQVGLAHGMAHSLGTLHHLPHGAACGIVLPKVMRYN---------------VDHAT
DKLATVAQAMGVDTRQMDAREAALAAADAVEALMKETGHPLKLSDEGVKE----DDLLMC
AFHAIADTATLFNARPVNDPNEVLELYKQAF-----------------------------
------
>GB_GCA_903884455.1+CAISEW010000003.1_7+PadhE
-----------------MEQYKLF----INGEFVDADSGKTFETIDPGTEAPIATVAQAG
KADAEKAIAAARKAFDRGDWSGLTPAARAAKVQDFADQITRQGLRLAFTESMNSGQVISL
ARFMPL-ISVTLLRNLSLAAVTKFPWEEEIPVSGNAFAPG---REFIRREPVGVCVGISP
WNYPMYIACWKIAPALLMGNTMVLKP----ASYTPLTALIVAEAAKAAGIPDGVFNVIAG
PGRELGEILCTHPDVDKIAFTGSTEVGREIMRMAAGTIKKVTLELG-GKSANIILDDADM
ELAVEGALFSNFFHQGQVCSSGSRVLVSSKIHDEFLDKMIKR-------AESIRIGYQMD
QT-----------SHMGPLVSKQQLATVERYVKLGKEEGAELITGGKRVEVK-GIKGGFY
YAPTIFANVNNKMRIAQEEIFGPVLCIIKYDSDEEAIAIANDSV----YGLAGGVF---S
TNTARAERIARGVRTGTMWINNYHIFSDYCPF--GGYKQS---GVGREFGLESLREYTQI
KRIHVSAIADHKSNMTFQIMSDYKKVDGFSYNCPTNVVAGHGALSSIYKAVADLGCRRAL
ILTDSGVNKAGLAQLVKDALVD----FCVGIYDNISPDPDLETVDVANAVARELKADCIV
SVGGGSVIDTAKGVCVTLKNGGKINDYLNFLVLT----------------EPQTPHIAIP
TTAGTGSEVTNIAVLTSKGGGRKLFIIDTRIMPNVAILDPRFTMTLPKDLTVTTAMDAMT
HAIEAMMSTLANQICDGLALHAIRLINENLPLVVADG-SNEK----ARLSMQLAATMAGW
AFTIAQVGLAHGMAHTIGTLHHVPHGVACGIVLPKVMRYN---------------VDHAA
DKLALVAQALGINTAGMKEHDVALAAADAVESLMKKVGHPMRLRDVGVPE----ENLAIC
AFHAIADTAVIFNGRPVSDPNEVLQIYRQAY-----------------------------
------
>GB_GCA_903885595.1+CAISJJ010000234.1_7+PadhE
-----------------MNEYQML----INGSSAGSLAGKIVVSWNPANGEPAGRYHYGG
TGEAEMAVQAARTAFDSGPWPRLTPAERAVYLSRLADLLQSHITLLSAIETADSGGLRNR
TAFDVM-QGARFIRRMAGYSAHRFEWKKELP-KGSAMNPS---INYQVREPIGVCVGIIP
WNFPLLMALWKIAMAIVTGNTIVLKP----SPETPLSALLLGQIIIKSGLPPGVVNIVTG
EGKEVGEYLVQHPLVDRIAFTGSFAVGKRILEMSSVTMKRVSLELG-GKSANIILGDADM
DMAIDGAMFAAFLHSGQVCESGSRLLIPAEKADAILGELNAR-------IRKIRIGNPAD
PL-----------TQMGPLISKQHLARVNGYVEQAVENGAVVLTGGKRRKPA-GFESGFY
YEPTVLDGVHTGMRVFHEEIFGPVLTITTFENEQEAVILANNSS----YGLAAGIW---S
RNIGRAKELAAQLKAGTVWINDWHMFHDFGPF--GGYRRS---GLGRELGQEGLESYTEV
KHLHIGIEWDANARPGHRVFHDRDPAAGYEQILPTRVISGPGSVSRLAGEMKF--STRIF
LITDQGVSATKIIGRIRDIIGE----YVVAVFDEIPQDSGIEIVNKAVDMGRRIGINTIL
SVGGGSVIDTGKAIAAALGMGSSAEELIGVNNME----------------GKSVRHIAVP
TTAGSGSEVTNVAVLKNEFLGIKSYILDDAVFPELAILDPELCFSLPPLLTAATGFDALC
HAIEAVMSRRSNPHSDALALQAITLICRNLEHAVNNG-NDPA----SRAALLNAANLAGM
AIVNARVGLVHAMSHALSALHGIAHGVANGILLPYVIRWNA--------------SPEVS
LRFVRIAVAMDLPDRTDTTIRQAEKVALAVTSLLQRCSHPVSLGKVGLSA----GDLDAC
ARTAITDLAILSNIRQVNSANEILAIYQAAL-----------------------------
------
>GB_GCA_903893785.1+CAITNQ010000160.1_3+PadhE
------------------MQTRLL----IDGELRDAVDGRRGTSFDPGSGRPVGSYAIAG
SHEVNAAIAAARRAFDAGPWPRMAPADRAERLMELADRVLAEAGRIAAVEALDSGGLIGR
TLADVR-QGTRFMRRMARLTTTDFPWRENLP-PGSPLWPS---RNYVVREPVGVCAAIVP
WNFPLLTAIWKITMAAVTGNAVVLSA----APDTPLAALLLGELIASSRVPRGVVNILAS
ADHEVAKALVRHPAVDRVSFTGSTRVGSEVLTQAAPTIKRVSLELG-GKSANIVLDDADL
DLAVDGAVFAAFLHAGQVCESGTRLLVPRRLLDGFLEALLPR-------VRAIRVGYQLD
AA-----------TQMGPVLNERRRAAVEADIARGREEGAVLLTGGDRVAVD-GYDGGFY
LAPAIFTNVAPGSRLDQEEVLGPVLSVLPYDDEDEVIGRANATA----YGLAAAIW---S
TDIARAERLATHLRAGTIWINDYHAFSDYGPF--GGFKQS---GFGRELGRHGLESFTEL
KHVHVGTEADPDAKVGHRVLHARSRPAGYEHTAPTRVISGPGAVARLASELRP--DYRVL
LVTDTGVAAAGGVDRVRRALGA----AVVTVFDAVPPDSGLAVVDAAADAGRRAGANAVL
SLGGGSVIDTGKAVALALRLDARALDLLGVYAPG----------------SARVFHAAVP
TTAGTGSEVTNVAVIRNEHLSVKAYIVDASVIPDLAILDAELTVTLPAPLTASTAADALT
HAIEAYTSTKANPMADAHALHAIRLIHANLGRAIADG-RDLR----SRAAMLSAATLAGQ
AVGSASVGLVHAMSHAIGARHRVPHGLANAILLPHVVRWNG-------------QRPDIA
ARYGDVAAALGLDVDPAEPGLVAESLARALTSRFASVGLPVDLSTVGVPR----TAAAAC
AALATLDLAAITNGRPAKSL-EIQAIYEAAAAGVTLEGG--------------PP-----
------
>GB_GCA_903904655.1+CAIVDK010000129.1_26+PadhE
-----------------MDHYKLF----IDGEFVEAANGDVFETIDPGTGAPFATVAKAG
RADAEAAIAAAKRAFESGIWSNLSPAARADKIYDFADQVAQQTLRLAVTESQDAGHVIKL
SKFWGM-LGSGILRNLGYYASHDFPWQEEIPYSGNVFAPG---REWIRREPIGVCVGIVP
WNFPASMAFWKIAQAIIMGNTIVLKP----ATSTPLTALIIAEAAQAAGIPKGVINVLPG
PGGELGKILCTHPDVGKVAITGSTEVGREIMKMAADTVKKVTLELG-GKSANIILDDADI
DLAVNGACFGTFFHQGQVCESGTRVLVPAKIYDEFIEKMKKR-------AEQIRVGYQLL
PD-----------SHMGPLANAVQLATVERYVKLGQEEGAKLMTGGKRVVMP-GLEGGYY
YAPTIFTDVKNSMRIAQEEIFGPVCCVIKYDSDEEAVAIANDSI----YGLGGGVF---S
RSNARAVRVAEKIRTGTVWINNYHIFSDFCPF--GGYKQS---GVGRELGAAGLAEYTQI
KRIHVNSFAAVESNFTMACLSDETKVAFVQYNCPTNVISGHGTLPAIYKEVVNLGCKRVL
IMTDPGVRKAGLVQRVQDALVE----FCVGVYDNIAQDTDLDIVDAATAIARDLRADCIV
SVGGGSVIDTAKAVCVTLKNGGKCNDHIAINRLQ----------------EPQIPHIVIP
TTSGTGSEVTSIAVIKSKKAGRKVFLVDPRIIPNTAILDPQFTLTLPAGLTATTAMDAMT
HSVEALTSIMAQPICDGQALQAIRLIKENLPKVITNP-KDEK----ARNQLQIAATMAGW
AFTIAQVGLAHAMAHTLGILYNVPHGAACGIVLPAVMRFN---------------VDFAA
DKLAMVAQAMGVNIVGMDDKAAAGAAADAVEKLMKEAGHPMRLRDVGVPE----DGLDMA
ALHAISDTAALFNARPVADPGEVGNLYRSVY-----------------------------
------
>GB_GCA_903929005.1+CAIYTC010000102.1_10+PadhE
-----------------MEQYKLF----IDGKFVDAASGKTFQSIDPGSGAPIATVAQAG
KEDAEAAIAAARRAFDKGEWGKMSVQARAAKVRDFADQVARQGLRLAATESMDAGQVISL
AKFMPL-ISVTLLRNLSLAAATKFPWEEEIPVSGNAFAPG---REYIRREPIGVCVGIVP
WNYPMYIAIWKITPALCMGNTIVLKP----ASVTPLTACILAEAAKAAGIPDGVINVIPG
PGGELGKVLCTHPDVDKIAFTGSTEIGREIMRMASATVKKVSLELG-GKSANIILDDADM
DLAVEGACFGTFFHQGQVCSSGTRVLVPSKIYDQFIEKMKKR-------AEMLRVGYQLD
PT-----------SHLGPLVSKEQLATVERYVKIGKEEGAELITGGKRVEVP-GMPEGNY
FAPTIFANANNKMRIAQEEIFGPVVCVIKYDSDEEAVAIANDSI----YGLAGGVF---S
SNNARAQRAAAGVRTGTMWINNYHIFSDFCPF--GGYKQS---GIGRDFGLECLHEYTQM
KRIHVNSMAHSHTNMFFQLLSDYKKVDGFGYSCPTNVVAGHGALSSISKAIVDLGCKRAL
ILTDPGVKAAGLADLVKNALAD----FCIGVFDKIPADPDLEAVDAATEAARESKADCIV
SVGGGSVIDTAKGVCVTLKNGGKANDYLNFMVLT----------------EPQTPHIAIP
TTSGTGSEVTNIAVLTSHGAGRKLFIVDPKIIPNVAILDPRFTLGLPKLLTVTTAMDAMT
HAIEAMTSIMSNLICDGMALQAIRLIKENLLIVAKDG-NDEK----ARINLQVAATMAGW
AFTIPQVGLAHAMAHTIGALHHVHHGAACGILLPKVMRYN---------------VDHCA
DKLSQVAQAMGVNTAGMSERDAALAAADAVEALMKKVDHPMRLRDVGVPE----ENLPIC
AFHAIVDTARIFNGRPVSDPNEILEVYKQAY-----------------------------
------
>GB_GCA_903958395.1+CAJBSZ010000519.1_2+PadhE
------------------------------------------------------------
--------------------------------YDFADQVAQRTLQLAITESQDAGHVIKL
SKFWGM-LGSGMLRNLGYYASRDFPWHEEIPYSGNVFAPG---REWIRREPIGVCVGIVP
WNFPASMAFWKIGQAIIMGNSVVLKP----ATSTPLTALITAEAAQAAGIPNGVINVLPG
PGGSLGKFLCTHPDVDKISITGSTEVGREIMKMAADTVKKVTLELG-GKSANIILDDADI
DLAVNGACFGTFFHQGQVCESGTRVLVPAKIYDEFMEKMKKR-------TEEIRVGYQLM
PD-----------SHMGPLANAAQLATVERYVKLGQEEGAKLLTGGKRVVMP-GLEGGYY
YAPTIFTDVKNSMRIAQEEIFGPVVCVIKYNGDEEAVAIANDSI----YGLGGGVF---S
RSNARAVRVAEKIRTGTVWINNYHIFADFCPF--GGYKQS---GVGRELGAAGLAEYTQI
KRIHVNSFAAVESNFTMSCLSDETKVAFVQYNCPTNVISGHGTLPAIYKEVVNLGCKRVL
IMTDPGVRKAGLVQRVQDALVE----FCVGVYDNIAQDTDLDIVDAATAIARDLRADCIV
SVGGGSVIDTAKAVCVTLKNGGKCNDHIAINRLQ----------------EPQIPHIVIP
TTSGTGSEVTSIAVIKSKKAGRKVFLVDPRIIPNTAILDPQFTLTLPAGLTATTAMDAMT
HAVEALTSIMAQPICDGQALQAIRLIKENLPKVITNP-KNEK----ARNQLQIAATMAGW
AFTIAQVGLAHAMAHTLGILYNVPHGAACGIVLPAVMRFN---------------VDFAA
DKLTMVAQAMGVNITGMDDKTAALAAADAIEKLMKEAGHPMRLRDVGVPE----DGLDMA
AFHAICDTAALFNARPVGDPGEVAALYKSTY-----------------------------
------
>RS_GCF_000143965.1+NC_014365.1_1256+PadhE
-----------------MEHYKLF----IDGQFVEAADGATFETIDPGTGLPMATVAQAG
AAEAEAAIMAARRAFERSGWPQMPPMERSRLVMELADRMTNHGVRLAMTESMNSGGVVAR
TATDVL-LGASMMRNLAYYAAKSFPWTEELQPSGNPFFPG---RDYVRREAMGVCVGIIP
WNFPLTMALWKVAQAIIMGNTIVLKP----ASNTPLSALILAEVVKESPIPDGVVNVIAG
PGGALGRVLCTHPEVDKIAFTGSTEVGRQIMKLASDTVKKVTLELG-GKSANIILDDARL
DMAVDGGLYGTFFHGGQVCESGTRLLVHAKIYDQFMERYLAR-------VKDIRIGYQLD
YA-----------TQMGPLVSQTQLNTVESYVQIGKDEGAELLCGGKRAVVP-GLEGGFF
YEPTIFGGVDNKMRIAQEEIFGPVVSVIKFDDDDEAIAIANDSI----YGLAGGVW---T
TDTGRAERIAAGVRTGTMWVNNYHAFGDFCPF--GGYKQS---GVGRELGHHGLAEYTEV
KRVHVAATAEPSAHMGFQLLLDQPKAASFQYITPTKVNCGPGAVASICADIARMGCQRAF
VLTDAGVLAVGLAAKVIAALGG----YCVGVFSDIPQDTSLATVDAAADAARAAKADLIV
SVGGGSVIDTAKWVTVILDQGGKAVDHYAFFRLT----------------KPVTPHIVVP
TTVGTGSEATAVSVVRHEGLSRKVFIADPYIYPQVAVLDPCLVADLPAGLMVATAMDAMT
HACEAMMSKTANPISDGHALQAIRLIARNLPKAASGD-RDLR----VMSNLQVAATVAGK
AFAVAGIGLAHAMAHTVGALYGVPHGAACGILLPKVMRFN---------------VDHAT
EALVEIAAALGVNVLDIAPRDAALAGADALEQLMRAVEAPMSLKAMGVPE----EALAEC
AMHALVDPSNLTNPRPVADPMAVLEVYQQAF-----------------------------
------
>RS_GCF_000429905.1+NZ_AUCT01000033.1_9+PadhE
-----------------MDQYKLF----INGEFVDAASGQTFESIDPGTGVPIAQVAMAG
EADAEAAIMAARRAFDSGVWSNLSPEARAQKLNAFADQVTQQTLRMAITESMDSGQIIGL
AKYWGM-LGSQLIRNFAHYAATKFPWVEDIPYAGNVFAPG---RDYIRREPIGVCVGIIP
WNFPMSMAFWKIGQAIAMGNTVVLKP----ATSTPLGALIIAECAKAAGIPPGVVNVIAG
PGGELGNVLCTHKEVDKIAFTGSTAVGSQIMKMASDTVKKVTLELG-GKSANIICDDADM
DMAVEGALFGTFFHQGQVCESGTRVLVSSKIYDEFLSRMKAR-------AEQLRVGYQLD
PA-----------SQQGPLANTAQLATVERYVQLGREEGAEVVTGGERAVVE-GLDGGNY
YKPTIFA-AKNSMRIAREEIFGPVVCVIKYDSEDEAVAIANDSD----YGLAGGVF---S
QSTAKAERIAGQIRTGTMWINNYHAFGDFCPF--GGYKQS---GVGRELGHAGLAEYTQI
KRVHVSASSDYKSNFTMKLFSDDPKIPFVQYITPTLVIAGHGSLGSISKEVVRLGAHKAL
ILSDAGVKGAGLVKYVEDALGD----FYAGVFDDIAQDSDLDTVDRAVAMAREKGADLIV
SVGGGSVIDTAKAVCVTLKNGGKADDHIALMRLT----------------EPQIPHICIP
TTSGTGSEVTAAAVIKSHTAGRKVYIIDNFIVPNTAILDPIFTLSLPPSLTASTAMDAMT
HAVEALTSTMSNSICDGHALQAIRLIAANLPRAIANG-QDEE----ARLNLQIGATTAGW
AFSIAQVGLAHSMAHTVGMLCNVPHGAACGIVLPAVMRYN---------------VDHAT
EKLALAAQAMGVSIGGMSRRDAALAAADAVEKLMESSGHPLRLSQVGVTE----DALALA
PFHAIADSPTLFNARPVSDPNDIAELYKQVF-----------------------------
------
>RS_GCF_000931935.2+NZ_AZAC01000014.1_412+PadhE
-----------------MDHYRLF----IGGEFVDPGDGRTFETLDPGTGEAIATVARAG
EDEANQAISAAREAFDKGDWSGLKPPDRSRLVMDFADRMMTHAVRLSILESMDSGGIINR
TKTEVF-LGSQMLRNLAQYAAGSFPWQEEIPVSGNPFFPG---RNYIVREPIGVTVGIVP
WNFPLTMALWKIGQAIIMGNTVVLKP----ASNTPISALVLAEAVAESSIPKGVVNIITG
PGGVLGKTLATHPEVDKIAFTGSTEVGREIMTQAAKGIKKVTLELG-GKSANIILDDADL
DLAVDGVLFGTFFHTGQICESGTRILVHDAVYDKVIAKLKKR-------VSGVKIAYQLD
PE-----------SQMGPLVSAEQRGTTESYVKLGLEKGFNLLCGGERPEGF-MFQEGFY
YKPTIFTDVDNKSRLAQEEIFGPVACVIRFENDEQAAGLANDSI----YGLAGGIW---T
RDMKRAQELARNIKTGTMWINDYHAFGDYCPF--GGYKES---GIGRELGQEGLAEYTQT
KRIHISSEGDQENKLGFQMMFSYPKSKSFQYIGPTKLNAGHGALNSLNTEVGLLSCQKAF
VISDQGVAAAGLLARAEKALGD----FWVGSFTDVPTDSSFETVDTAALAARRAGADLIV
SLGGGSVMDTAKAVSVVLEHGGKATDHIAINRLT----------------KAGLPHLAIP
TTSGTGSEVTNVAVIKNQKVHRKVYLADNHLFPQTAVLDPDLTLSLPPGLTASTAMDALT
HAAEAMMSLKSNPVCDGQALAAINLINQNLPLVMKNP-QDKE----ARLNLQVAAAMAGW
AFCIAQVALAHALAHTVGALHEIPHGTACGVFLPVVMRFN---------------AEHAD
GPLKAIARALGIGVEGLEPGQAGEEAANKVEELMQACGHPTRLSQLGVPQ----EALYDC
ALHAVADPVCIFNPRPVTDPGLVMDLLEKAY-----------------------------
------
>RS_GCF_001293685.1+NZ_BCAG01000007.1_45+PadhE
-----------------MEQYKLF----IDGEFVDAASGETFESIDPGSGMPIAQVAKAG
AADAEAAIDAARRAFDSGVWSGLTPAQRADKLNAFADQITQQTLRMAITESMDSGQIIGL
AKYWGM-LGSQMLRNFGHYAATRFPWQEEIPYAGNVFAPG---RDYIRREPIGVCVGIIP
WNFPMSMAFWKIGQAIAMGNTIVLKP----ASSTPLGALIIAEAAKAAGIPKGVVNVIAG
PGGEIGHTLCTHPAVDKIAFTGSTEVGRQIMKMAADTVKKVTLELG-GKSANIICEDADI
DLAVEGALFGTFFHQGQVCESGTRVLVASKIYDEFLDKMKRR-------AEQLRVGYQLD
PA-----------SQQGPLVNATQLATVERYVRLGQEEGAQVVAGGRRAEVA-GLDGGFY
YKPTIFGGVKNSMRVAQEEIFGPVVCVIKYDGEEEAVALANDSI----YGLAGGVF---S
RSNARAERIARQIKTGTMWVNNYHSFGDFCPF--GGYKQS---GVGRELGHAGLAEYTQI
KRMHFPASADHKSNFTMKLFSDDPKVPFVQYITPTLVLAGHGSLSSIYREVVRLGGRRAM
ILTDAGVRKAGLIEPVQEALAE----FYAGIFDDISQDTDLATVDAAVALAREKGIDIIV
SVGGGSVIDTGKAVCVTLKNGGKADDHVALMRLS----------------EPQIPHIVIP
TTSGTGSEVTNVAVIKSGSAGRKVYIIDNYITPNTAILDPQFTLTLPPGLTATTALDAMT
HAVESLTSTMSNPICDGHALQAIRLIGQNLPKAVADG-RDEQ----ARSNLQIAATTAGW
AFNIAQVGLAHAMAHTLGMLCNVPHGAACGIVLPAVMRYN---------------ADHAT
DKLALAAQALGVSIGALAPRDAAMAAADAVEKLMKACGHPMRLKEVGVTE----EALAMA
PFHAIADAAALFNARPVSDPNEIAELYKQVF-----------------------------
------
>RS_GCF_002374315.1+NZ_NWUX01000003.1_178+PadhE
-----------------MDSYQLF----INGEFVNAADGRTFTTYDPGNEKPVATVAQAG
EADALRALEAAREAFDHGEWPRLTPTERASRVYDFADHVTKLAGRLAMAESMDAGHVINL
SKFWAS-NGASLLRNLAHYSANSFPWEEEIPYSGNVGAPG---RDYIRREPIGVCVGIIP
WNFPASMAFWKISHSIIMGNTIVLKP----ATQTPLTALIIAEAAQAAGIPKGVINVITG
QGREVGNLLCTHPYVDKISFTGSTSVGNDIMKLAADSTKRVTLELG-GKSANIILDDADL
DAAVDGAVFGTFLHQGQVCESGTRLLVASKIYDEFIAKLKTR-------TEALRVGYPLS
PE-----------SHLGPLVSAKQLETVDGYVKLGLEEGATLLTGGHRVEVP-GISGGHY
YAPTIFTDVDNSMRIAQEEIFGPVVAVIKFDSDEEAVAIANDSI----YGLAGGVY---S
GSNARAQRVAAQMRTGTVWINNYHAFGDFCPF--GGYKQS---GFGREMGASGLSEFVQV
KRIHVSAYAAVGASPAMAILSDDKKTPFVQYKAPTNIISGHGSLPAIYKEMVKLGCKRAV
IMTDEGVNATGLPAMVREALDD----FCVGLYDRIEQDSSLDTVDAAAAYARECGADAIV
SVGGGSVIDTSKAVCVVLKNGGKCNDHMAMLRLQ----------------EPQTPHISIP
TTSGTGSEVTNVAVIKNKAVGRKVYILDPYIVPNSAILDPLFTLGLPHRMTVTTALDAMT
HSIEALTSTRSQPICDGQALQAIRLISENLPRVVKNP-RDEA----ARSNLQLAATMAGW
AFNVAQVGLAHAMAHTLGVVHDIPHGLACGIMLPRVMRFN---------------VDHAS
HKLALAAQALGVETVGMGEREAALAAAAAVESLMQAVDHPRHLRDLGVPQ----ENLPNL
AVHAMGDAAIMFNARPVKSPQEVAAVYEEAY-----------------------------
------
>RS_GCF_003031405.1+NZ_CP020469.1_3968+PadhE
-----------------MDSYQLF----IDGEFVNAADGRTFTTYDPGNEKPVATVAQAG
EADALRALEAAREAFDHGEWPRLTPTERASRVYDFADHVTKLAGRLAMAESMDAGHVINL
SKFWAS-NGASLLRNLAHYSANSFPWEEEIPYSGNVGAPG---RDYIRREPIGVCVGIIP
WNFPASMAFWKISHSIIMGNTIVLKP----ATQTPLTALIIAEAAQAAGIPKGVINVITG
QGREVGNLLCTHPYVDKISFTGSTSVGNDIMKLAADSTKRVTLELG-GKSANIILDDADL
DAAVDGAVFGTFLHQGQVCESGTRLLVASKIYDEFIAKLKTR-------TEALRVGYPLS
PE-----------SHLGPLISAKQLETVDGYVKLGLEEGATLLTGGHRVEVP-GITGGHY
YAPTIFTDVDNGMRIAQEEIFGPVVAVIKFDSDEEAVAIANDSI----YGLAGGVY---S
GSNARAQRVAAQMRTGTVWINNYHAFGDFCPF--GGYKQS---GFGREMGASGLSEFVQV
KRIHVSAYAAVGASPAMAILSDDKKTPFVQYKAPTNIISGHGSLPAIYKEMVKLGCKRAV
IMTDEGVNATGLPAMVREALDD----FCVGLYDRIEQDSSLDTVDAAATYARECGADAIV
SVGGGSVIDTSKAVCVVLKNGGKCNDHMAMLRLQ----------------EPQTPHISIP
TTSGTGSEVTNVAVIKNKAVGRKVYILDPYIVPNSAILDPLFTLGLPHRMTVTTALDAMT
HSIEALTSTRSQPICDGQALQAIRLISENLPRVVKNP-RDEA----ARSNLQLAATMAGW
AFNVAQVGLAHAMAHTLGVIHDIPHGLACGIMLPRVMRFN---------------VDHAS
HKLALAAQALGVETAGMDEREAALAAAAAVESLMQAVDHPRHLRDLVVPQ----ENLPNL
AVHAMGDAAIMFNARPVKSPQEVAAVYEEAY-----------------------------
------
>RS_GCF_007833355.1+NZ_CP020914.1_1087+PadhE
----------------------MF----IAGESVDAISGKTMQVIDPGTGQPFAEVPCCD
ERDVDAAVTAARKAFDSGVWSGLSPSERADIMFQFADLIEVNSGKIGMADSQSMGNTLGG
TAGGMW-VACNSMRNLAWYAANKFTWEETVEHSGSIFAFG---ENIVRHEPIGVCASIAP
WNVPGLMAMWKITHALVMGNTLVLKP----ASSTPISALMIAELANQAGIPKGVLNVVTG
PGGTVGDALCAHPGVDKISLTGSSDVGKQTMERAAKGIKQVTLELG-GKSANIILDDADL
DVAVDGAITGIFANAGQICISGSRLLLSRKIHDQFIKRLTKR-------VQDLSIGYQLL
PE-----------TKMGPLSSKKQLETVERYVEIGKAEGAKVACGGHRLTGP-QYGNGYY
YAPTILTGVTNDMRVAREEIFGPVLVVIPFDTDADAVAIANDSD----YGLAGSVY---S
TDIRRAHQIANQVRTGILSINDIAMLSDFTPF--GGYKTS---GIGREFGEEGLKSYTQI
KTIYTSNEGSAN-RATFGSVFHYPKGESFTHTAPTKVVCGPKSLTNLNSELRMLGAKRAV
IITDPGVRATGLADRAVRAAGD----RCVGVFDGVVPDPTYECAQAAVDYCRSVGADSIV
SLGGGSSIDCAKLTLVALTNGCSALQAMNIFRLE----------------GPQLPHIAIP
TTHGTGSEVTCAGVITNSRLHKKFFIVDLKLFPNVAILDPTLVTGLPKSMTIGTGMDALT
HAIESVVNPMGNPISIAVGLQSVRMIRDNLPKAVADG-TDLV----ARQNMLAASTLAGI
ALG-PGLGIAHCLAHTVGMMFGVHHGTGCGIALPAAMRFN---------------RDFAS
AKLAEVATALGVNTTGMSDGEAADAAADAVEALMKTIGQPMRLSEIIERDK-IMAQMEQL
VAGTMSDGSAMYNPRPVNDPAAVAAFVQSAI-----------------------------
------
>RS_GCF_008274785.1+NZ_VTPU01000010.1_142+PadhE
-----------------MDSYQLF----LDGEFVDAADGRTFTTTDPGNEQPVATVAQAG
EADALRAIEAARWAFDHGEWPKMTPQERAARIYDFADHVTKLAGRLAMAESMDAGHVINL
SKFWAA-NGAALLRNLAHYSANSFPWEEEIPYSGNVGAPG---RDYIRREPIGVCVGIIP
WNFPASMAFWKISHAIIMGNTIVLKP----ATQTPLTALIIAEAAKAAGIPKGVINVITG
QGREVGNLLCTHPDVDKISFTGSTSVGNNIMKLAADSTKRVTLELG-GKSANIILDDADL
DAAVEGAVFGTFLHQGQVCESGTRLLVSSKIYDAFIDKLKAR-------TEALRVGYPLS
PE-----------SHLGPLVSGKQLETVEGYVKLGLEEGATLLTGGHRVEVP-GISGGHY
YAPTIFTDVDNRMRIAQEEIFGPVVVVIRFDSDEEAVAIANDSI----YGLAGGVY---S
GSNARAQRVATQLRTGTVWINNYHAFGDFCPF--GGYKQS---GFGREMGASGLSEFVQV
KRVHVSAYASVGASPAMAILSDDKKTPFVQYNAPTNIISGHGSLPAIYKEMVKLGCKRAV
IMTDEGVNATGLPTLVREALDD----FCVGVYDRIEQDSSLDTVDAAAAYARECGADAIV
SVGGGSVIDTSKAVCVVLKNGGKCNDHMAMLRLQ----------------EPQTPHIAIP
TTSGTGSEVTNVAVIKNKAVGRKVYILDPHIVPNSTILDPRFTLGLPHRMTVTTALDAMT
HSIEALTSTRSQPICDGQALQAIRLISENLPRVVAKP-HDEA----ARANLQLAATMAGW
AFNVAQVGLAHAMAHTLGAIHDIPHGLACGIMLPRVMRFN---------------VDHAG
HKLALAAQALGVQTTGMDAREAGLAAAQAVEALMQSVDHPRYLSDLGVPR----DNLSNL
AAHAMGDAAIMFNARPVKGPQEVMAVYEEAY-----------------------------
------
>RS_GCF_900142135.1+NZ_FQZU01000008.1_78+PadhE
-----------------MDQYKLF----INGEFVDAASGQTFESIDPGTGVPIAQVAMAG
EADAEAAIMAARRAFDSGVWSNLSPEARAEKLNAFADQVTQQTLRMAITESMDSGQIIGL
AKYWGM-LGSQLIRNFAHYAATKFPWVEDIPYAGNVFAPG---RDYIRREPIGVCVGIIP
WNFPMSMAFWKIGQAIAMGNTVVLKP----ATSTPLGALIIAECAKAAGIPPGVVNVIAG
PGGELGNVLCTHKEVDKIAFTGSTAVGSQIMKMASDTVKKVTLELG-GKSANIICDDADM
DMAVEGALFGTFFHQGQVCESGTRVLVSSKIYDEFLSRMKAR-------AEELRVGYQLD
PA-----------SQQGPLANTAQLATVERYVQLGREEGAEVVTGGERAVVE-GLDGGNY
YKPTIFA-AKNSMRIAREEIFGPVVCVIKYDSEDEAVAIANDSD----YGLAGGVF---S
QSTAKAERIAGQIRTGTMWINNYHAFGDFCPF--GGYKQS---GVGRELGHAGLAEYTQI
KRVHVSASSDYKSNFTMKLFSDDPKIPFVQYITPTLVIAGHGSLGSISKEVVRLGARKAL
ILSDAGVKGAGLVKYVEDALGD----FYAGVFDDIAQDSDLDTVDRAVAMAREKGADLIV
SVGGGSVIDTAKAVCVTLKNGGKADDHIALMRLT----------------EPQIPHICIP
TTSGTGSEVTAAAVIKSHTAGRKVYIIDNFIVPNTAILDPIFTLSLPPSLTASTAMDAMT
HAVEALTSTMSNSICDGHALQAIRLIAANLPRAIANG-QDEE----ARLNLQIGATTAGW
AFSIAQVGLAHSMAHTVGMLCNVPHGAACGIVLPAVMRYN---------------VDHAT
EKLALAAQAMGVSIGGMSRRDAALAAADAVEKLMESSGHPLRLSQVGVTE----DALALA
PFHAIADSPTLFNARPVSDPNDIAELYKQVF-----------------------------
------
>GB_GCA_902765855.1+CACXBF010000010.1_7+AdhE
-----------------MAKEKIQTETIIDN-----------------------------
IEALQAKIAAMREAQKI--FANYTQEQVDKIFFAAADAANKQRIPLAKLAVAETGMGVVE
DKVIKNHYASEYIYNYYKNTKTCGVIEED-----------TAYGIKKIAEPIGLIGAVIP
TTNPTSTAIFKSLICLKTRNAILISPHPRAKKSTIAAAKVVLDAAVAAGAPEGIIGWIDV
PSLELTNELMRESDT--ILATGGPG-----MVKAAYSSGKPALGVGAGNTPVIIDDTADI
KLAVNSIIHSKTFDNGMICASEQSVTVLKGVYDAVKKEFADRGCYFLKGDELDKVRKTII
I-N----------GALNAKIVGQKAHTIAKLAGVDVPENTKILIGEVE-SVDI-------
-----------SEEFAHEKL-SPVLAMYKAEDFDDALAKAAQLVADGGYGHTSSLYIHP-
AQKEKIEKHYHAMKTCRIVINTPSSHGGIGDLYNFKMAPSLTLGCGSWGGNSVSENVGVK
HLINIKTVAERRENMLW-------------FRTPQKVYFKKGCMPVALDELGTMHKKKAF
IVTDSFLYKNGYVKPIEEKLDQMG--IQHTCFYHVQPDPTLASAEEGAAAMRMFEPDVII
ALGGGSAMDAGKIMWVLYEHP-----EANFQDMAMRFMDIRKRIYTFPTMGEKAYFVAIP
TSSGTGSEVTPFAVITDEKTGQKYPLADYQLLPNMSIIDADNMMNQPKGLTSASGIDALT
HALEAYASIMATDYTDGLALKAMKNIFTYLPSAYENGANDPH----AREKMADASCMAGM
AFANAFLGVCHSLAHKLGAYHHLPHGVANAILITSVMRFNADPVPAKMGTFSQYQYPHAL
ERYVECANFCGI--FGKTNEETFEKFIDAIEELKARVGIKKTIADYGVDEKYFLDNLDKM
VEDAFDDQCTGANPRYPL-MSEIKEMYLKAYYGK--------------------------
------
>RS_GCF_001437155.1+NZ_JQAR01000011.1_2+AdhE
-----------------MTITKK-VKKTLSPEEKAKQ-------------------YEQA
EAYTGSLVEKALIAEKS--YATYTQAEVDKIVAAAALAGSEAALLLAHEAVDETQRGVVE
DKDTKNRFATENVYNLIKNEKTVGIIGEN-----------KVAGQVKIAAPLGVLAGIVP
TTNPTSTAMFKTLLALKTRNAIIFAFHPQAQKCSAHAAKILYDAAIAAGAPKNIVQWIEV
PSLDNTTALIRNPKIASILATGGPG-----MVNAALKSGNPSMGVGAGNGAIFVDHTADL
DRAVEDLLLSKRFDNGMICATENSVVVEAPVYNDWLKKMQDKGAYIVPKKDYQKVADFVF
---NDR-------HGVNGPVAGKTARWIAEQSGVVLPEDKDVMLFELD-PKNI-------
-----------GEKLSSEKL-SPLLSVYKAKDRQDGIEIVSKLLNYQGAGHNAAIQI-GS
QSDPFINDYADQTKAARILVNQPDSLGGIGDVYSDALRPSMTLGTGSWGKNSLSHNLSTS
DLLNVKTVAKRRNRPQW-------------VRLPEKIYYEKNAVSYLQDQV--ENINRAF
VVADPGMVKFGFVDKLYEQLSLRDEPVKTSIYGTVRPDPTLGQTIEIAKQMAQFGPDTII
AIGGGSALDAAKIARFIYEYSLDQPESELFTRLQQKFIDIRKRIVKF-HHQLNTKLVAVP
TTSGTGSEVTPYAVITDDNTHVKYPLTDYELTPQIAIVDPEFVMTVPKRTVAWSGLDTLS
HALESYVSVMASDFTRPWALQAIKLVFENLSESYKFDAKNPTRGEKARENMHYAACLAGM
SFANAFLGINHSLAHKTGGEFGLPHGLAISIAMQHVVRFNGVAGKVKRTPFPRYEVYSGQ
KDYADIARFIGL--QGKNDAELVEKLCQKIEELMASVDVTPKLSANGVTKEKFEASLDKL
VDLVYNDQCTPANPRQPS-LDEIRQILIDQF-----------------------------
------
>RS_GCF_000821085.1+NZ_CCXR01000001.1_518+AdhE
-----------------MA-------DMAVKE--------------------------NA
AVMVDELVEKGLQALEE--FRTFNQEAIDEIVKQMALAGLDQHMPLAKMAVEETKRGVYE
DKIIKNMFATEYVYHNIKYNKTVGIISEN-----------EHEGMIEIAEPVGVIAGVTP
VTNPTSTTMFKALISIKTRNPIIFAFHPSAQKSSSEAARVLRDAAVKAGAPKDCIQWIET
PSLEATQQLMNHTKISLILATGGAG-----MVKSAYSSGKPALGVGPGNVPCYIEKTANL
KQAVNDLILSKTFDNGMICASEQAVIIDEEIYAEAKKEMAANDCYFLNEEEKQLVEKLVI
--NEHT-------CAVNAKIVGMPAWEIAAMAGVTVPESVKILVAELT-GVGP-------
-----------DYPLSREKL-SPVLACYKVSGLEEGLERAEEMLEFGGLGHSAVIH---T
TSQKAIEAFGLRMKAGRIIVNAPSSQGAIGDMY-NAYMPSLTLGCGTYGGNSVSTNVGAI
HLVNIKKVAKRNVNMQW-------------FKVPSKIYFEKNSTQYLAK-M--PDISKAF
IVTDPGMVKLGYVDRVLYYLRKRPDYVHCEIFSDVEPDPSIETVRKGAEMMAKFQPDVII
ALGGGSAMDAAKGMWLFYEYP-----DTDFFGLKQKFLDIRKRIVKYPRLGEKAQFVAIP
TTSGTGSEVTSFSVITDKEANTKYPLADYELTPDVAIVDPQFVMTVPKHITADTGMDVLT
HAIEAYVSCMANDFTDGLAMKAIQLVFEYLPRAYRNG-NDEE----AREKVHNASTIAGM
AFANAFLGINHSLAHKLGAEFHIAHGRANAILMPHVIRYNA-TKPKKFTAFPKYSHFVAD
KRYAEIARVLGL--PAKTTEEGVESLIQAIINLAKELDIPMTIEANGIEKEQFESKIGHL
AERAFEDQCTTANPKMPL-VTELAEIYKAAY-----------------------------
------
>RS_GCF_002902405.1+NZ_PPQS01000010.1_11+AdhE
-----------------ML-------TIPEKENR-------------------GSKEQEV
AIMIDALADKGKKALEA--LSKKSQEEIDHIVHQMSLAAVDQHMVLAKLAHEETGRGIYE
DKAIKNLYASEYIWNSIKDNKTVGIIGED-----------KEKGLTYVAEPIGVICGVTP
TTNPTSTTIFKAMIAIKTGNPIVFAFHPSAQESSKRAAEVMLEAAIKAGAPNDIIQWIDV
PSIEATKQLMNHKGIALVLATGGSG-----MVKSAYSTGKPALGVGPGNVPSYIEKTAHI
KRAVNDIIGSKTFDNGMICASEQVVVIDKEIYKDVTNEFKAHQAYFAKKDELQRLENAIM
--NEEK-------TGIKPDIVGKSAVEIAELAGIPVPENTKLIIAEIN-GVGA-------
-----------DYPLSREKL-SPVLAIVKAQSTKQAFQICEDTLHFGGLGHTAVIH---T
EDESLQKDFGLRMKACRVLLNTPSAVGGIGDMY-NELIPSLTLGCGSHGRNSISHNVSAT
DLLNIKTIAKRRNNTQI-------------FKVPSQIYFEENAIMSLTA-M--ENIEKVM
IVCDPGMVELGYTKTVEKVLNQRSEQPQIKVFSDVEPNPSTNTVYKGLEMMVEFQPDTII
ALGGGSAMDAAKAMWMFFEHP-----ETSFFGAKQKFLDIGKRTYKI-GMPENAKFICIP
TTSGTGSEVTPFAVITDSETNVKYPLADFALTPDVAIIDPQFVMSVPKSVTADTGMDVLT
HAMESYVSVMASDYTRGLSLQAIKLTFEYLKSSVEQG--DKV----SREKMHNASTLAGM
AFANAFLGIAHSIAHKVGGEYGIPHGRANAILLPHIIRYNA-KDPQKHALFPKYEFFRAD
TDYADIAKFLGL--KGNTTEALVESLAKAVYELGQSVGIEMNLKAQGVSEEKLNSTIDRM
AELAFEDQCTTANPKEAL-ISEIKDIIQTAYDYEE-------------------------
------
>GB_GCA_900315285.1+OMYO01000040.1_15+AdhE
-----------------MSEPKID---IVDS-----------------------------
VEKLEVRLKEVKAAQEE--FSHFTQEQVDKIFKAAAIAANSARIPLAQMAVEETGMGVME
DKVIKNNYAAEYIYNKYKNTKTCGVIEQD-----------DSFGVKKIAEPIGVIAAVIP
TTNPTSTAIFKTLVALKTRNGIIISPHPRAKKCTIAAAKIVLDAAVAAGAPKNIISWVDK
PSLDMTQLLMSDCDI--ILATGGPG-----MVKAAYSSGKPALGVGPGNTPAVIDKSADI
LVAVNSIIHSKTFDNGMICASEQSVVVHKDIYKDVKKEFQRRGCYFLNEDEKKKVRKTII
I-N----------GALNAKIVGQKAATIAALAGVTVPETTKVLIGEVD-TTDF-------
-----------SEEFAHEKL-SPVLAMYKADSIEDAFDKAEALIVGGGYGHTSSLYVDEV
NHREIIDEFQERMRTCRILVNTPSSQGGIGDLYNFKLAPSLTLGCGSWGGNSVSENVGVH
HLLNIKTVAERRENMLW-------------FRAPEKTYIKKGCLPVALDELGAMHKKKAF
IVTDTFLYANGYTAGIEKKLEEMN--IKFTTFSNVEPDPKLKNAVQGAELMKAFEPDVII
AVGGGSAMDAAKIMWVLYEHP-----EADFHDMAMRYMDIRKRVYTFPKMGEKAYFIAVP
TSAGTGSEVTPFAVITDESDGVKYPLADYQLMPNMAIVDADMMMNAPKGLTSSSGIDAVS
HCLEALASIMATPYTDGLAIESLKLIFKYLPRAYHDGPNDPE----AREAMANAATMAGM
AFANAFLGVMHSCAHKLGAFHHIPHGVANALMMDQVLYFNAAEVPPKMGTFSQYKYPNTL
HKYAEVAKALDC--KGKNDEELLDALVAKIDALKEEIGIKPSIKDYIPDEAAFMDTLDEM
SLCAFDDQCTGANPRYPL-VSEIKQLYLNAYYGKNTKAD---------RV----------
------
>RS_GCF_000407185.1+NZ_KE136481.1_1621+AdhE
-----------------MA-------KAIEKE----------------------KNTVSV
EQVIDELATKANVALKE--MEDFDQEKVDHIVHEMAMAALDKHMMLAKMAVEETGRGVVE
DKAIKNMYASEYIWNSIKHDKTVGVIGED-----------KQKGLIEVAGPVGVVCGVTP
TTNPTSTTIFKSMIALKTGNPIVFAFHPSAQKCSAEAARIVRDAAIAAGAPENCIQWIEK
PSIDATSMLMNHPGVAIVLATGGPG-----MVKSAYSTGKPALGVGAGNVPSYIEKTAKI
KRAVNDLIVSKSFDNGMICASEQAVIVDKEVYEEVKAEFQAHQVYVVKKAELKRLEDAVM
--NEGK-------YAVNPAIVGHSAEDIAQRAGIKVPAGTKILIAELD-GVGA-------
-----------DYPLSREKL-SPVLAMIKANDHVHGFDLCQGMLELGGLGHTAVIH---T
EDEDLQVKFGLRMKACRILVNSPSAEGGIGDIY-NEMIPSLTLGCGSYGKNSVSKNVSAI
NLINVKTIAKRRNNMQW-------------FKLPSKIYFEKNSLLYLTQ-M--ENVERVM
LVCDPGMVQFGYADIVREVLGRRKNDVKIEVFSDVEPNPSTNTVYKGLEVFNDFQPDTVI
ALGGGSAMDAAKGMWMFFEHP-----DTSFFGAKQKFLDIRKRTYNI-GKPEKTQFVCIP
TTSGTGSEVTPFAVITDSETHVKYPLADYALTPDVAIVDPQFVMTVPASVTADTGMDVLT
HAIESYVSVMASDYTRGLSLQAIKIVFENLDKSVKTA--DPE----AREKMHNASAMAGM
AFANAFLGICHSIAHKIGGEYGIPHGRTNAILLPHIIRYNA-KDPQKHAMFPKYDYFRAD
TDYADIAKFLGL--KGNTTAELVEALIEAVYNLGTEVGIDMNLKAQGVTQETLNTTVDRM
SELAYEDQCTTANPKEPL-ISELKEIIVTAYDYKA-------------------------
------
>GB_GCA_003486385.1+DNFT01000025.1_9+AdhE
-----------------MEKT---YE-IVDS-----------------------------
VESFEKKLASVREAQKI--FATYTQEQVDKIFFEAAMAANQARIPLAKMAVEETGMGVVE
DKVIKNHFASEYIYNAYRETKTCGVLEED-----------KAFGTKKIAEPIGVVAAVIP
TTNPTSTAIFKTLISLKTRNGIIISPHPRAKGSTIAAAKVVLEAAVKAGAPEGIIGWIDV
PSLELTNLLMKEADI--ILATGGPG-----MVKAAYSSGKPALGVGAGNTPAIIDDTADI
TLAVNSIIHSKTFDNGMICASEQSVIVLDKVYKQVKKEFADRGCYFLNAAETEKVRKTII
I-N----------GALNAKIVGQPAYKIAELAGVTVPETTKIIIGEVE-SVEL-------
-----------SEEFAHEKL-SPVLAMYKAKDFEDAVSKAEHLIADGGYGHTSSLYVNVG
TEQAKIDEFSERMKTCRILINTPSSQGGIGDLYNFKLTPSLTLGCGSWGGNSVSENVGVK
HLINIKTVAERRENMLW-------------FRAPEKVYIKKGCLPVALQELKTMNKKKVF
IVTDKFLYSNGYTKHITDKLDELG--IKHTTFYDVAPDPSLASATEGAEAMRSFEPDCII
AVGGGSAMDAGKIMWVMYEHP-----EVNFLDMAMRFCDIRKRIYTFPKMGEKAYFIAVP
TSAGTGSEVTPFAVITDQRTGVKYPLADYELLPKMAIVDADMMMDAPKGLTSASGIDAVT
HALEAYASMMATDFTDGLALRSLKMIFEYLPRAYDNGPNDPV----AREKMGNAATMAGM
AFANAFLGVCHSMAHKLGAFHHLPHGVANALLITDVMRFNAAEVPSKMGTFPQYDHPHTL
ARYAEVADYLGV--KGKNDQEKLEGLIDKIEALKERVGIKKTIKDYGVDEKYFLDTLDNM
VEQAFDDQCTGANPRYPL-MKEIKAMYLKAYYGK--------------------------
------
>RS_GCF_000819685.1+NZ_CDBR01000017.1_22+AdhE
-----------------M---------AVTN-----------------------------
MAELDALVARVKEAQRE--FASFSQEQVDKIFRAAALAASNARIPLAQMAVEESGMGIIE
DKVIKNHFASEYIYNKYKEEKTCGILSED-----------DEMGTITIAEPVGIICGIVP
TTNPTSTAIFKSLISLKTRNAIIFSPHPRAKNSTNTAAKLVLDAAIAAGAPKDIIGWIDQ
PTVELSNALMKHNDINLILATGGPG-----MVKAAYSSGKPAIGVGAGNVPVVIDETADV
KRAVASILMSKTFDNGVVCASEQAVIVVDSIYDQVKERFATHNGYVLTKEEADKVRKVIL
I-N----------GAMNANIVGQPATKIAEMSGVTVPATTKILIGEGL-EVCE-------
-----------EEEFAHEKL-SPTLGMFRAKNFEEAVEMACKMVNLGGIGHTSGLYTDQD
RNADRIKYFGDKMKTARILINTPTTQGGIGDLYNFAIAPSLTLGCGSWGGNSISENVGPK
HLINKKTVAKRAENMLW-------------HKLPKSIYFRRGSLPIALGDL--EGKKRAL
VVTDRFLFNNGYADEVVRLLKGLK--MEVEVFYEVEADPTLSVVRKGAEMANSFKPDVIV
ALGGGSPMDAAKIMWVMYEHP-----ETAFEDLAMRFMDIRKRIYKFPKMGVKAELVCIT
TTSGTGSEVTPFAVVTDDATGMKYPLADYELTPNMAIVDANLVMGMPKSLCAFGGIDAVT
HAMEAYVSVLANEYSDGQALQALKLLKEYLPSSYLNGANDPV----AREKVHNAATIAGI
AFANAFLGVCHSMAHKLGAEFHIPHGLANALLISNVIRYNANDNPTKQTAFSQYDRPQAR
RRYAEVADHLGLSAAGDRTAAKIEKLLVWLDDLKATLGIPASIREAGVSEADFLAKVDQL
AIEAFDDQCTGANPRYPL-ISELKAILMDTYYGRPFTEGVAAPAAAPVEA----KVESKK
KSKA--
>RS_GCF_003946265.1+NZ_RHNO01000006.1_46+AdhE
-----------------ML--------KDVKENSKL---------------NVKESEETV
DQMIDRLTKKAHDALCG--MDDFSQEQVDHIVHQMAIAGLDNHMALAKAAYEETGRGVME
DKAVKNMFATEEIWHSIKNDKTVGIIKDD-----------RERQLITVAEPLGILAGVTP
VTNPTSTTLFKSLIAVKTRNPIIFAFHPQAQKSSVMAAKVVRDAAIAAGAPEGVIQWIDK
PSLEATTALMNHPMVASVLATGGPG-----MVKAAYSTGKPALGVGPGNGPAYIEKTANI
KRAVYDIVLSKTFDNGMVCASENSAVIDAEIYNDVKQEMQDRGVYFIKKADEKALADAMF
--VPNG--------GVKGPIAGMSARKIADLAGIKVPDSTKVLAAEIT-GVGE-------
-----------KYPLSREKL-SPVISVYKASSQEKAFDLCNQLLHFGGLGHTAAIH---T
MDDDLATKYGIVMKASRVLVNTPSAIGGIGNLY-NEMVPSLTLGTGSWGKNSVSHNVSSF
DLLNIKTIAKRRNNMQW-------------IKLP-RVYFEKTSVRYLND-M--PGVKRVF
LVTDPAMVELGYIDTVLNELKRQPNGIEYSLFSDVEPDPTTDTVNRGVAQMRMFKPDTIV
ALGGGSAMDAAKNMWLFYEDP-----NASFFGAKQKFMDIRKRTYSF-NKPHKAQFVAIP
TTSGTGSEVTPFSVITDSKTHVKYPLADYALTPDVAIVDSQFIETVPKKTVAYSGLDVLT
HAIESYVSNMASDYTRPWSLQAMKLVMENLTDSY-NG--DIH----AREEMHNASTLAGM
AFANAFLGVDHSIAHKLGGEFGLPHGLAIAITLPHVIRYNF-KEPTKLSMWPKYDHFRAD
EDYAQIARYLGL--SGNSKEELKESLVKRIIDLAHSVGVTLSLKANGVDKAHFDQAVDKL
AELAFEDQCTTANPKEPL-ISELKQIMIDEYDGKNVEK----------------------
------
>RS_GCF_003116015.1+NZ_LGQZ01000237.1_1+AdhE
------------------------------------------------------------
-----------------------------------------ARIPLARLAVAETRMGVME
DKVIKNHFASEYIYNAYKDEKTCGVLSED-----------REAGILTIAEPVGLICAIVP
TTNPTSTAIFKALISLKTRNGIVFSPHPRARKATCEAARIVLEAAVAAGAPADIIGWIDE
PSLELSNAVMHHPDISLILATGGPG-----MVKAAYSSGKPAIGVGAGNTPAVIDEFADI
KRAVASILMSKTFDNGVVCASEQSAIVVDSVYEAVRDRFAHHGGHILSAKEADAVRKVLL
V-D----------GHLNADIVGQSAQSIAAMAGISVPAATKVLIAEVE-DVSE-------
-----------AEPFAHEKL-SPTLALYRAKDFTHACDTAAALVALGGIGHTSALYTDQD
QQTERLRVFGERMKTARILINTPSSQGGIGDLYNFRLAPSLTLGCGSWGGNSISENVGPR
HLLNRKTLAKRAENMLW-------------HKLPKAIYFRRGCLPFALEEL--RGRKRCL
IVTDRFLFENGHVSETVRLLKGLG--LEVETFFEVNADPTLAVVRKGLALATAFQPDVIL
ALGGGSPMDAAKIMWVMYEAP-----DVAFEDLALRFMDIRKRIYRFPKLGAKATFVAVP
TTSGTGSEVTPFAVVTDERTGIKYPIADYELTPTMAIVDANLVMGMPKGLTAAGGIDAVT
HALEAYVSVVANEYTDGQALQALKLLKENLPSAYANGARDPK----ARELVHNAATMAGI
AFANAFLGVCHSMAHKLGAEFHLPHGIANALLIANVIRYNAADIPTKQTAFSQYDRPKGV
ARYAEIARHLNL--GGSRDHERVELLVAWVEELKK-------------------------
------------------------------------------------------------
------
>RS_GCF_002102175.1+NZ_LQOX01000115.1_30+AdhE
-----------------MTTTQTEDAPAVSEDR---------------------------
RREVDALVDAAARAAQA--FRTLDQQQVDAIVEAMVRAGVRAAGELAGVAIEETGFGVFE
DKVVKNYVATEFLHDYLRDKKSVGVIDAD-----------VEHNISYVAEPIGVVLAITP
VTNPTSTVLFKAIVAAKTRNAILFRPSPYAVRSCERSLEVLRTAAEAAGMPPGALQVIPD
AAHEVTHYLFKHPQVDFIWVTGGPK-----IVALANAAGKPGLSVGPGNAPIYIHKTADL
KGAVVDILISKTFDSSVICPAEQTCVIDDEIYDEVIAEFERMGAQLLTPEQAEAVAEFAF
GCDKIS-------LA----AVGQKASELAARAGFSVSPTVKVLLAQL-----PDLDE---
---------LAAHPLVQEKL-MPVLGVVRARSVAHAIDVAVLVTEHGGLGHTSAVY---A
NDENVIEAYGLAVRTGRILVNAPTSVGALGGVY-NNLTPTFSLGCGTWGGSSTTENVNYR
QLLNIKTVSRRRTPPQW-------------FRVPSNTYFNEGALDNLRE----LDCETVV
LVTDALTEERGVVDTLRSKLRTN----HVQVFAEVTPEPDESTIRRGVALLARVQPDLLI
AVGGGSVLDAGKAIRLFYEHP-----EKSLDELTMPFLDPRKRVADYPVDRHRVQLVAVP
TTSGTGSEVSPAAVL--TVRGKKETLVDYSLVPDLAIVDPVLTSSMPQQLTADTGIDALT
HALEAAVSIFASPYTDALCAQAARLIFDALPRAYEHP-NDLP----ARTAMSNAATLAGL
AFSNAFVGTNHALAHAVGAKFGISHGRANGIFLPHVLRYNA-SLPSKFMPAPGYSAYVAP
DKYAQLGQLI-F--GGHEPDECRRRLFQGVDDLLDRLKMPRSLREFGVDEEAFLEALPAL
AMTAFEDLSNRTNPRMPL-VSEITSLLRLGYYGDGGLGQ---------SPGS--------
------
>RS_GCF_003478355.1+NZ_QUFC01000034.1_39+AdhE
-----------------MTKN---PE-IIDS-----------------------------
VEALTAKMAAMREAQKV--FATYTQEQVDKIFYEAAKAANQQRIPLAKMAVAETGMGVVE
DKVIKNNYAAEYIYNAYKNTKTCGVIEED-----------KAYGIKKIAEPIGLIAAVIP
TTNPTSTAIFKTLIALKTRNAIIISPHPRAKQSTIAAAKIVLDAAVKAGAPENIIGWIDV
PSLDLTQEVMKNSDT--ILATGGPG-----MVHAAYSSGKPALGVGAGNTPVIIDDTADI
RMAVSSIIHSKTFDNGMICASEQSVTVLEPIYKEVRKEFEYRGCYFLKKDELDKVRKTII
I-N----------GALNAKIVGQSAHTIAKLAGVEVPEDTKILIGEVE-SVDI-------
-----------SEEFAHEKL-SPVLAMYKAKTFDEAIAKAERLVADGGYGHTSSLYINV-
NEKEKMAKHAAAMKTCRILVNTPSSHGGIGDLYNFKLAPSLTLGCGSWGGNSVSENVGVK
HLLNIKTVAERRENMLW-------------FRAPEKVYFKKGCMPVALDELKHMDKKRAF
IVTDSFLYMNGYTKPITDKLDELG--IVYQCFSDVQPDPTLANAQAGAKAMTAFKPDVII
ALGGGSAMDAGKIMWVMYEHP-----EVDFQDMAMRFIDIRKRVYTFPKMGEKAYFVAIP
TSSGTGSEVTSFAVITDQETGVKYPLADYELMPDMSIVDADNMMSQPKGLTSASGVDVLT
HALEAYASVMATDYTDGLALKAMKNVFEYLPRAYENG-NDVE----ARCKMADASCMAGM
AFNNAFLGVCHSMAHKLGAFHHIPHGIANALLISMVVEYNAAECPRKMGTFSQYQYPHTM
ARYAECARFVGI--QAKDDAEAVQKLIAKIEELKEKVGIKKTIADYGVDEKYFLETLDDM
CEKAFDDQCTGANPRYPL-ISEIKDMFLRAYYGDNKKSE---------N-----------
------
>RS_GCF_013046825.1+NZ_CP053187.1_667+AdhE
-----------------MSEQK----MEWTNEE--------------------------I
DVHVDELVQKALVALEK--FESFNQETVDYIVAKCSVAGLDQHGVLAEAAVKETGRGVFE
DKAVKNLFACEYVTSNLRHLKTVGIISED-----------PLTGITEIAEPVGVICGIIP
TTNPTSTVIFKSLIALKTRNPIIFSFHPSAYECSVQAATVIRDAAIAAGAPEDCIQWLGM
RSMYATSALMNHKGIATILATGGNA-----MVKAAYSCGKPALGVGAGNVPAYVEKTCVL
KRAVNDIVLSKSFDNGMICASEQAAIVDEEIYQDFKDEMCRFKVYFANEEEKAKLENYMF
--GCTAYSDHVNDAHLNPAVVGKPVTWIAQQAGFVVPEDTQIICAECQ-EVGP-------
-----------NEPLTREKL-SPVLAVLKATSTEDGIEKSAAMVEFNGLGHSAAIH---T
QDHDITVQFGLKCKAIRVIENAPSTFGGIGSVY-NAFIPSLTLGCGSYGHNSVSNNVSAI
NLLNIKRIGRRNNNMQW-------------VKLPPKVYFEKNSIKYLRD-M--KEMEKAM
IITDRGMYNLGYVAKIEDVIRRRRNKVDLELFFDVEPDPSIDTVNEGVELMRKFQPDTII
ALGGGSSMDAAKVMWLMYEHP-----EVNFDDIKQKFMDIRKRAFKFPELGKKASLICIP
TTSGTGSEVTPFAVITDKAANKKYPLTDYSLTPTVAIVDPEFAMSMPASIASDTGIDVLT
HAIEAYVSILASDFTDGLAKQAVKLVFDYLERSVKNGKNDPE----AREKMHNAGTIAGM
AFANAFLGMNHSLAHKIGGEWHVPHGRTNGILLPHVIRYNG-TIPTKLNIWPKIENYKAD
IKYMELAQLIGL--NPKTPAEGVEMFADACEELCKKVGVPCNIKSQGIDADAWEESVHRM
AMNAYEDQCTPANPRMPM-VHDMEAILRTIYDYESKF-----------------------
------
>RS_GCF_009996735.1+NZ_JAACYI010000012.1_83+AdhE
-----------------MSARS-----RT----------PTTTAVDVPAPEAP-----AR
NAEIDDLVANAQKALAA--YATYTQADVDQIVRKASVAALNQHGELAKLAVAETRRGVFE
DKAVKNIFACEHVTHSMRDLKTVGVIGRD-----------ELHGIVEIAEPVGVVAGITP
VTNPTSTAIFKALIALKTRNPIVFAFHPSAQESSVAAARIVRDAAVAAGAPEHCVQWVTQ
PSISATNELMNHPGVALILATGGNA-----MVKAAYSCGKPALGVGAGNVPAYIEGTAKL
KRAVNDVVLSKAFDNGMVCASEQAVILDAAIYDAAMVEFDALHAYRVSPEEKAKLERFIF
--GVEAQSANCGGAKLNASVVGQSPQWIAEQAGFSVPEETSIILAEVD-HVGP-------
-----------GEPLTREKL-CPVLAVLRAETREQGIQLAEQMVEFDGLGHSAAIH---T
EDAALAEEFGGRVKAIRVIWNSPASLGGIGNIY-NAFIPSLTLGCGSYGANSVSNNVSAV
NLVNIKRIGRRNNNLQW-------------FKVPGKTYFEPNAIRYLED-M--PDVHRVT
IVTDATMTKLGFVDKVLDVLGRRPEKIALQIIDNIEPEPSIASVDKGAELMREFNPDTII
ALGGGSPMDAAKVMWLRYEHP-----EVVFADMREKFFDVRKRAFKFPTLGDKAKLVCIP
TTSGTGAEVTPFAVITDEKTGVKYPLADYALTPTVAIIDPALTGKMPASLAADSGFDALT
HATEAYVSVYANDFTDGMALHAIRLIFENLEASVKG--GETAVA--AREKMHNAGTIAGM
AFGNAFLGIVHAMAHTIGSTFHLVHGRTNATLLPHVIRYNG-TVPTKLTSWPKYEHYVAP
ERFQEIAKTLGL--PASTPAEGVESYARAIEQLRDAVGIPASFAAQGVAEHAFIGKLDDL
AMRSYEDQCAPANPRMPM-LDDMKDLMTAAYYGTSLQDV---------RSRRTAAGEAEQ
SAQEAV
>RS_GCF_900095885.1+NZ_LT615367.1_2044+AdhE
-----------------M---------AVTN-----------------------------
VAELNALVERVKKAQQE--FANFSQEQVDRIFRAAALAAADARIPLAKMAVAESGMGIIE
DKVIKNHFASEYIYNAYKDEQTCGVLSVD-----------DTFGTITIAEPIGIICGIVP
TTNPTSTAIFKALISLKTRNGIIFSPHPRAKNATNKAADIVLQAAIAAGAPKDIIGWIDE
PSVELSNQLMHHPDINLILATGGPG-----MVKAAYSSGKPAIGVGAGNTPVVVDETADI
KRAVASILMSKTFDNGVICASEQSVIVVDEVYDAMRERFSTHGGYLLKGKELQAVQAIIL
K-N----------GALNAAIVGQPAIKIAEMAGISVPASTKVLIGEVI-NADE-------
-----------SEPFAHEKL-SPTLAMYRAKDFEDAVSKAEKLVAMGGIGHTSCLYTDQD
NQPRRVNHFGDKMKTARILINTPASQGGIGDLYNFKLAPSLTLGCGSWGGNSISENVGPK
HLINRKTVAKRAENMLW-------------HKLPKSIYFRRGSLPIALEEVATDGAKRAF
IVTDRFLFNNGYVDQITSVLKQHG--LDTDVFFEVEADPTLSIVRKGAEQMNAFKPDVII
ALGGGSPMDAAKIMWVMYEHP-----DTHFEELALRFMDIRKRIHKFPKMGVKAKLIAVT
TTSGTGSEVTPFAVVTDDATGQKYPLADYALTPDMAIVDANLVMNMPKSLCAFGGLDAVT
HALEAYVSVLANEYSDGQALQALKLLKENLPTSYREGAKNPV----ARERVHNAATIAGI
AFANAFLGVCHSMAHKLGSEFHIPHGLANALLISNVIRYNANDNPTKQTAFSQYDRPQAR
RRYAEVADHLGLGAPGDRTAQKIEKLLAWLDEIKKDLGIPASIREAGVQEADFLARVDKL
SEDAFDDQCTGANPRYPL-IAELKQILLDSFYGRPFVEHQVNEKKADTNA----PVKSEK
KEKKAV
>RS_GCF_000332215.1+NZ_ALWB01000115.1_3+AdhE
-----------------M---------KVTN-----------------------------
IEELELLIQRVKVAQAE--FSTFTQEQVDRIFKQAALAANAARIPLAKAAVKESGMGVIE
DKAIKNHFASEMIYNKYKNDKTCGVIESD-----------KHFGYERIAEPVGLLAGIVP
VTNPTSTTIFKSLIALKTRNGIIFSPHPHAKECTIAAAKIVLDAAVAAGAPPDIIGWIDE
PTVPLSQTLMQNPNIKLILATGGPG-----MVKAAYSSGHPSIGVGAGNTPAIIDETAHI
QMAVSSIILSKTFDNGTICASEQSVVVVDAIYETVREEFIKRGAYFLNEAERDQIRQVIL
K-D----------GHLNAAIVGQSVLKIAEIAGFKIPENTRVLIGEVE-AISK-------
-----------DEPFAFEKL-SPILAMYRAKDFRDAVNKAEELVLFGGHGHTSVLYTAP-
SNHEHIHYFEHKLETSRVLINTPSSQGAIGDLYNFRLDPSLTLGCGSWGGNSVSANVTPH
HLLNIKTAAERRENMLW-------------FRIPPKIYFKAGCLPVALRDL--MGRKRAL
IVTDRPLFELGLTKEVTDSLEEIG--IAHYTFYDVEPDPSLATVRKGLAICNSFHPDVII
AFGGGSPMDAAKIMWLLYEHP-----DIEFEGLAMRFMDIRKRVYDLPPLGAKARMVAIP
TTSGTGSEVTPFAVVTDEKSGIKYPLADYALTPNMAIVDPELTMNIPKRLTAYGGIDALT
HAIEAYVSVLASEYTNGLALEAIRLLFKYLPSAYQNGAKDPK----AREKVHYAATIAGM
AFANAFLGVCHSIAHQLGGTCHIAHGLANALMISHVIRYNATDVPFKQAIFSQNKYPNSK
WRYAQIANYLNL--GGDTDDEKVERLIAAVEDLKRQVDIPKTIKDVGISQDYFMAHVEEM
ADRAFDDQCTGANPRYPL-IADLKQLMLQA------------------------------
------
>RS_GCF_013409475.1+NZ_JACCAG010000001.1_878+AdhE
---------------------------------------TTTTSSDT-------------
AAAIDQLVDGATKALAE--YARFTQEDVDRLVKKAAVAALDQHGHLAELAVEETGRGVFE
DKAVKNIFACEHVTNSMSALKTVGVISRD-----------EINGITEIAEPVGVICAMTP
VTNPTSTAIFKSLIALKTRNPIIFAFHPNAQKSSVAAARVVRDAAVAAGAPEHCIQWVEA
PSMEATGLLMNHPGVSTILATGGNA-----MVRAAYSCGKPALGVGAGNVPAYIEKTAKL
KRAVNDVVLSKSFDNGMICASEQAVILDDEIYDAALAEFAILHAYRANKKEKALLEKFIF
--GVEAKGKNCADAKLNPTVVGKSPQWIAEQAGFTVPAETSIILAEVG-SVGP-------
-----------NEPLTREKL-CPVLAVLRATSTEQGIQLAEQMVEFDGLGHSAAIH---T
QDDALTEEYGNRVKAIRVIANAPSSLGGIGDIY-NAFIPSLTLGCGSYGHNSVSNNVSAI
NLVNIKRVGRRNNNLQW-------------FKVPAKTYFEPNAIRYLSD-M--ADVERVT
IVTDATMTTLGFVDRVLDVLNRRGNHVSVQIIDQVEPEPSVKTVQAGAAQMRHFRPDTII
ALGGGSPMDAAKVMWLLYEHP-----EIVFSDLKQKFFDVRKRAFKFPTLGELAKLVCIP
TTSGTGAEVTPFAVISDPDAGKKYPLADYALTPTVAIIDPVLTSKMPRSLAADSGFDALT
HATEAFVAVYANDFTDGMALQAIRLIFDNLAQSVNG--DPADPAKDAREKMHNAGTIAGM
AFGNAFLGIVHAMAHVIGSTFHLVHGRTNATLLPHVIRYNG-QIPTKLTSWPKYEHYVAP
ERFQQIAQMLGL--PAETPEQGVESYALAIEALRAKVGIPASFQAQGVDEQDFLSRLDEV
AMGAYEDQCAPANPRMPM-RADMKDIMTAAYYGTSVPEV---------RGRREAGAPDEE
SATVAS
>RS_GCF_012843905.1+NZ_JABAGC010000039.1_22+AdhE
-----------------M---------KVTN-----------------------------
AQELTKRIEELRKAQKQ--FAEYTQEQVDKIFRQAALAANHNRIRLAKMAVEETGMGIVE
DKVIKNHFAAEYIYNKYKDMKTCGVLEED-----------NTYGVTKIAEPIGVIAAIVP
TTNPTSTAIFKTLIALKTRNAIIISPHPRAKKATIEAARVVLEAAVKAGAPEGIIGWIDE
PSVELSQNVMAESDI--ILATGGPA-----MVKAAYSSGRPALGVGAGNTPAVIDETADI
KMAVNSILMSKTFDNGVICASEQSILVVEEKYEEVKNELALRGAYILKGEEIDKVRKIIL
NEK----------GGLNANIVGQSAYKIAKMAGVNVPESAKVLVGEVT-SVEL-------
-----------EEPFSHEKL-SPVLAMYKVKNFEEGLEKADRLIELGGLGHTSILYTDEI
KCKDRIMTFGHKMKTARTLINMPASQGAIGDLFNFKLAPSLTLGCGSWGGNSVSENVGPK
HLINVKTIAKRRENMLW-------------FRVPEKTYFKYGCLPIALEELAEMGKKKAF
IVTDKVLFDLGYTNKITDVLSAHG--IQYKIFCDVEPDPTLRCARAGAKEMLSFNPDVVI
SLGGGSAMDAAKIMWVMYEHP-----EVSFEDLAMTFMDIRKRIYKFPTMGQKAMMVAIA
TSAGTGSEVTPFAVITDEEAGVKYPLADYELTPDMAIVDPELMMTSPKGLTACAGIDVLV
HAMEAYVSVMASEFTNGMALEAIKLVFDYLPLAYNEGTTNVV----AREKMANASCIAGM
AFSNAFLGICHSMAHKLGSFHHLPHGMANSLLLKEVIKFNATEAPTKQGAFAQYKYPEAV
ARYAKIADYLGL--GGKTEAEKVELLLKAIEELQRKVGMPMTIKEAGVDEEKFYAELDEM
VEQAFDDQCTGANPRYPL-MRELKEMYINAFDGKKENKK---------K-----------
------
>RS_GCF_003943815.1+NZ_RJNA01000010.1_56+AdhE
-----------------MADKK----KTVEQEDKVL----------------------AA
EKHVDELVQKGLLALEE--MRKLNQEQVDYIVAKASVAALDAHGILAQHAVEETGRGVFE
DKATKNLFACEHVVNNMRGVKTVGVIEDD-----------PVTGLTKIAEPVGVICGITP
TTNPTSTAIFKALIALKTRNPIVFAFHPSAQESSAHAAQIVRDAAIAAGAPENCVQWITQ
PSMEATAALMNHDGIATILATGGNA-----MVKAAYSCGKPALGVGAGNVPAYIEKSADL
RQAAHDIVMSKSFDNGMVCASEQAVIIDKEVYDEFVEEFKSYHTYFVNKKEKALLEEFCF
--GAKANSKNCAGAKLNANIVGKPAAWIAEQAGFKVPEGTNILAAECA-EVGP-------
-----------NEPLTREKL-SPVIAVLKAEDREDGLKKARQMVEFNGLGHSAAIH---T
KDEELAKRFGTEIKAMRIIWNSPSTFGGIGDVY-NAFIPSLTLGCGSYGRNSVGDNVSAI
NLLNIKKVGKRRNNMQW-------------FKVPSKIYFERNSIQYLQT-C--EDIERVM
IVTDKSIEKLGFVQRVIDQLNARSNRVTIQVFSDVEPDPDITTVERGAEVMKAFEPDTII
ALGGGSPMDAAKVMWLFYEQP-----EIDFRDLVQKFMDIRKRAFRFPSLGKKAKYIGIP
TTSGTGSEVTPFAVISDKKNNRKYPLADYSLTPTIAIVDPALVESVPDFIAADTGMDVLT
HATEAYTSNFANDYTDGIALQTIKLVFEWLEKSVKTA--DPE----AREKMHNASTMAGM
AFANAFLGMSHSMAHKIGGVHHV-HGRTNAILLPYVIRYNG-TRPSKTTTWPKYNYWKAD
EKFQDIAKMLGL--PHSTPEEAVEAYAKAVYDLGEAVGITMNFKGFGIDEKVWKDSLHEI
ALLAYEDQCSPANPRLPM-VADMEEIMADAYYGYGERPG---------RRK---------
------
>RS_GCF_004403065.1+NZ_SOHA01000034.1_140+AdhE
-----------------------------------------MTIIDKPVTES-------L
ATQIDSLVKAAQVALLD--YANFTQEQIDHIVKKASVAALSKHAELAVHAVEETGRGVFE
DKAVKNLFACEHVTNSMQNLKTVGVISHD-----------EITGITEIAEPVGVICGVTP
VTNPTSTAIFKSLIALKTRNPIVFGFHPGAQQSSVAAARVVRDAAILAGAPANCIQWIET
PSLEASSLLMNHPGVATILATGGNA-----MVRAAYSCGKPALGVGAGNVPAFIEKSAKL
KRAINDVVLSKAFDYGMICASEQAVIIEEPLYNEAMTEFKRLHTYLVTPAEKTLLEDYIF
--GVQANSTNCGEAKLNAAVVGKSPVWIAQQAGFTVPEDTSILLVEVS-GVGP-------
-----------HEPMTREKL-APVLAVLHAKDAEEGISLSEQMVEFDGLGHSGSIH---S
ENPAIIEEFGIRVKAVRIITNAPSSLGGIGDIY-NAFIPSLTLGCGSYGHNSVSNNVSAI
NLINVKRIGRRNNNLQW-------------FKVPAKTYFEPNAVRYLAD-M--RNVERVT
IVTDATMTKLGFVDKILDVLNRRENRVSLQIIDNVLPEPTVAAVKKGAEEMRAFKPDTII
ALGGGSPMDAAKVMWLLYEHP-----EIEFSDMKEKFFDVRKRAFKFPDLGELAKLVCIP
TTSGTGSEMTPFAVITDEVTGVKYPLADYALLPTVAIIDPSLTAAMPSFLVADSGFDALT
HATEAYVSVYANDFTDGLCLHAIKLIFENIVTSANGTSNSTDAAIKSREKMHNASSIAGM
AFGNAFLGICHAMAHVTGAQLHLIHGRVNATYLPHVIRYNG-LIPTKLTSWPKYESYIAP
ERFQQIAKHLGL--PASTPEEGIESYAQAVEKLRDQVGIKPSFQAQGVDEQDFIGRLDSL
AMGAYGDQCAPANPRMPM-LADMKTIMEAAYYGTSFNEV---------RAGRAALAPAEK
KPARKT
>RS_GCF_002632755.1+NZ_NJAK01000002.1_299+AdhE
-----------------M---------AVTH-----------------------------
VAELNELVARVKKAQHE--FANFSQEQVDRIFRAAALAAADARIPLAKLAVSESGMGIVE
DKVIKNHFASEYIYNAYKDDKTCGILSED-----------NTFGTITIAEPIGLICGIIP
TTNPTSTAIFKALISLKTRNGIIFSPHPRAKKATNRAAEIVLKAAVEAGAPKDIIGWIDE
PSVELSNALMHHTDINLILATGGPG-----MVKAAYSSGKPAIGVGAGNTPVVIDESADI
KRAVASILMSKTFDNGVICASEQSVIVVDSVYDQVRERFSTHGGYLLQGKELKAVQDIIL
K-N----------GSLNAAIVGQTATKIAEMAGINVPENTKILIGEVI-LVDE-------
-----------TEPFAHEKL-SPLLAMYRGKDFEDAVEKAEKLVEMGGIGHTSCLYTEQD
NQAERIKYFGNKMKTARILINTPASQGGIGDLYNFKLSPSLTLGCGSWGGNSISENVGPK
HLINTKTVAKRAENMLW-------------HKLPKSIYFRRGSLPIALEEVATDGTKRAF
IVTDRFLFNNGYTDQVIHVLKSYG--IETEVFFEVEADPTLSIIRKGAEQMHLFKPDVII
ALGGGSPMDAAKIMWVMYEHP-----ETHFEELALRFMDIRKRIYKFPKMGVKAKMVAIT
TTSGTGSEVTPFAVVTDDVTGQKYPLADYALTPDMAIVDANLVMDMPKSLCAFGGLDAVT
HALEAYVSVLANEYSDGQALQALKLLKDFLPASYHEGAKNPI----ARERVHNAATIAGI
AFANAFLGVCHSMAHKLGSEFHIPHGLANALLICNVIRYNANDNPTKQTAFSQYDRPQAR
RRYAEIADHLGLTVSGDRTAAKIDKLLAWLEEMKSQLDIPTSIRETGVQEADFLAKIDKL
AEDAFDDQCTGANPRYPL-ISELKQLLLDSFYGRKFTE----ENKL--QE----TVKSNR
KNNKKE
>RS_GCF_000832025.1+NZ_JPII01000048.1_127+AdhE
-----------------M---------TVSN-----------------------------
QQELDQLVERVAKAQAQ--FANFSQEQVDKIFRAAALAAADARISLAKMAANETGMGVLE
DKVIKNHFASEYIYNKYKDDKTCGILEED-----------PTFGTITIAEPVGLICGIVP
TTNPTSTAIFKALISLKTRNGIIFSPHPRAKVSTTTAARLVLEAAVEAGAPKDIIGWIDE
PSVALSNQLMTHEKINLILATGGPG-----MVKAAYSSGKPAIGVGAGNTPIVIDETADI
KRAVSSILMSKTFDNGVVCASEQAVVVVDAVYDAVKERFASHGGYILSAKEAKAMQKVIL
K-N----------GALNADIVGQSAATIAAMANIKVPSTTKVLIGQAT-EVSE-------
-----------AEAFAHEKL-SPLLAMYRASDFEDALNKAEALVTLGGIGHTSGLYTDQD
TQTERVKTFGYRMKTARILINTPASQGGIGDLYNFKLAPSLTLGCGSWGGNSISENVGPS
HLINKKTVAKRAENMLW-------------HKLPSSIYFRRGSLPIALEEL--SDKKRAL
IVTDKYLFNNGYCDETIKILKSQG--LETEVFYEVEADPTLAIVNQGASVAKSFQPDVIV
ALGGGSPMDAAKIIWVMYEHP-----DVDFADLALRFMDIRKRIYKFPKLGKKAKMVAIP
TTSGTGSEVTPFAVVTDEQTGMKYPIADYELTPNMAIVDPNLVMDMPKSLTAFGGIDAIT
HALEAYVSVMANEYSDGQALQALDLLVKYLPDSYALGAQAPV----AREKVHNGATIAGI
AFANAFLGICHSMAHKLGAEFHLAHGLANALLISNVIRFNATDLPTKQAAFSQYDRPKAL
CRYAKIAEHLKLKGEGISDEEKVEALLEKIDELKKTIGIPASIQEAGVNEADFFAKLDEL
AEDAFDDQCTGANPRYPL-IAELKAILTASFYGKKYQD----------------PV----
------
>RS_GCF_000014445.1+NC_008531.1_127+AdhE
---------------MAEAIAKKPAKRVLTPEEKAEL-------------------QTQA
EKMTEVLIEKSQKALSE--FSTFSQEQVDKIVAAMALAGSENSLLLAHAAHDETGRGVVE
DKDTKNRFASESVYNAIKFDKTVGVISED-----------KIQGKVELAAPLGILAGIVP
TTNPTSTTIFKSMLTAKTRNTIIFAFHPQAQKASVLAAKIVYDAAVKAGAPENFIQWIEK
PSLYATSALIQNPHIASILATGGPS-----MVNAALKSGNPSMGVGAGNGAVYIDATVDT
DRAVSDLLLSKRFDNGMICATENSAVIQAPIYDEILTKLQEQGAYLVPKKDYKKIADYVF
-KNAEG-------FGIAGPVAGMSGRWIAEQAGVKIPDGKDVLLFELD-QKNI-------
-----------GEALSSEKL-SPLLSIYKVEKREEAIETVQSLLNYQGAGHNAAIQI-GS
QDDPFIKEYADAIGASRILVNQPDSIGGVGDIYTDAMRPSLTLGTGSWGKNSLSHNLSTY
DLLNIKTVARRRNRPQW-------------VRLPKEVYYEANAITYLQD-L--PTINRAF
IVADPGMVQFGFVGRVLGQLELRQEQVETNIYGSVKPDPTLSQAVEIARQMADFKPDTVI
LLGGGSALDAGKIGRFLYEYS-TRHEKDLFLELQQKFMDIRKRIVKF-YHARLTQMVAIP
TTSGTGSEVTPFAVITDDETHVKYPLADYELTPEVAIVDPEFVMTVPQHTVSWSGLDALS
HALESYVSVMASEFTRPWALQAIKLIFDNLTNSYNYDPKHPTKEQNARTKMHYASTLAGM
SFANAFLGLNHSLAHKTGGEFGLPHGMAIAIAMPHVIKFNAVTGNVKRTPYPRYETYTAQ
KDYADIARYLGL--KGETDAELVDVLIAEIKKLAASVGVNQTLSGNGVSKHDFDTKLEKM
IDLVYNDQCTPGNPRQPS-LAEIRQLLKDQF-----------------------------
------
>RS_GCF_008275125.1+NZ_CP043473.1_245+AdhE
-----------------M---------AVSN-----------------------------
QIELDALVARVKKAQIA--FAQFTQEQVDHIFRSAALAAADARIPLARMAVAETGMGVME
DKVIKNHFASEYIYNKYKDEKTCGVLSED-----------DTFGTITIAEPIGVLCGIVP
TTNPTSTAIFKALISLKTRNGIIFSPHPRARRSTCEAARLVLEAAVAAGAPQDIIGWIDE
PSVALSNQLMHHPDINLILATGGPG-----MVKAAYSSGKPAIGVGAGNTPAVIDETADI
KRAVASILMSKTFDNGVVCASEQSVIIVDEIYDAVRERFSKHGGYILSKSEAEAVRKVIL
N-D----------GSLNAAIVGQSAAKIAAMAGFDVPPTTKVLIGEVT-EVSE-------
-----------QEAFAHEKL-SPTLAMYRAKNFLDACDKAAALVTMGGIGHTSSLYTDQD
LQEERVRYFGDKMKTARILINTPSSQGGIGDLYNFSLAPSLTLGCGSWGGNSISENVGPK
HLINKKTVAKRAENMLW-------------HKLPKSIYFRRGSLPVALEDL--AGKKRCL
IVTGQYLFEHGFIDEPIRLLKKMG--LEVETFFEVPADPTLAVVRKGADLAHAFKPDVIM
AIGGGSPMDAAKIMWVMYEHP-----EVHFADLALRFMDIRKRIYQFPKLGQKAMMVAVP
TTSGTGSEVTPFAVVTDEVTGVKYPIADYELTPNMAIVDANLVMDMPKSLTAFGGIDAVT
HALEAYVSVMANEYSDPQALQSLKLLKEYLPSSYLNGANDPK----AREQVHNAATIAGI
AFANAFLGVCHSMAHKIGAEFGLAHGLANALLISNVIRYNAADVPTKQTAFSQYDRPKSV
ARYAEIARHLGL--EANRDHERVEKLIEWVDELKKTLGIPSSIQGAGVAESDFLAKVDEL
AEAAFDDQCTGANPRYPL-ISELKQLLLDSFYGRPYKEAEREEAAAKPEA---KPAKGKA
KA----
>GB_GCA_900541885.1+UQKW01000012.1_30+AdhE
-----------------MVKKS--PA-IVDN-----------------------------
VEALEAKLAQMREAQAL--FATYTQEQVDKIFYEAAMAANKARIPLAKMAIEETGRGVLE
DKVIKNHYAAEYIYNAYKNTKTCGVLERD-----------EAYGITKIAEPIGIVGAVIP
TTNPTSTAIFKTLICLKTRNAIIISPHPAAAKCTIAAAKLVLDAAVKAGAPEGIIGWVDV
PSIELTNMVMRDVDI--ILATGGPG-----MVKAAYSSGKPALGVGAGNTPVVIDDTADV
LLAVNSIIHSKTFDNGMICASEQSVTVIDSIYDQVKAEFQKRGCYFVKQAEMEALRAAMF
K-N----------GALDHRIPGMAAAKIAELAGIEVPAKTKILIAEVT-STDA-------
-----------KEEFSHEKL-SPVLAMYHAKDFQEAVDKAEHLVLAGGPGHTASLYVHP-
AQAEKISLFEHVMKACRIVINTPSSHGGIGDLYNFGMKPSLTLGCGSWGGNSVSENVGVK
HLINVKTVAERRENMLW-------------FRAPEKVYFKKGSTPVALDELGNMGKKRAF
IVTDQFLFKNGNTRAIEAKLDEMG--IAHDCFYDVEPDPSLQCARRGAKQMALFEPDVII
AVGGGSAMDAGKIMWMMYEHP-----ECKFEDMAMDFMDIRKRIFTFPEMGKKAYFVAVP
TSSGTGSECTPFAIITDKETGIKWPLADYALLPNMAIVDADNCMTAPRGLTAASGIDVMT
HAIESYVSIMASDYTKGLSERAAKLVFENLPSSFTNGAKDPH----AREEMHNASCMAGM
AFANAFLGLNHSMAHKLGAFHHLPHGIANAVILTRVMRYNAAEAPVKMGTFSQYPYPNAL
HNYAEMAKYCGI--EGKDDKEVFENFITKLEELKDFIGVKKTIADYGVDEQYFLDTLDEM
TEQAFNDQCTGANPRYPL-MSEIKELYLDAYYGREPQDY---------AVC---------
------
>RS_GCF_012927245.1+NZ_JABBGE010000008.1_61+AdhE
-----------------MEA----------------------------------------
EEMVEGLVGRALGALAE--FEALDQEQVDHIVKKASLAALAAHGELARLAVEETGRGLFE
DKAVKNLFACEHVTHSMAGLKTAGVIRRD-----------ELNGITEIAEPVGVVCAMTP
VTNPTSTTVFKALIALKTRNPIVFAFHPSAQKCSAEAARTVRDAAVAAGAPADCVQWIEE
PSMEATGLLMRHDGVSTILATGGNA-----MVKAAYSCGKPALGVGAGNVPAYVAKDARL
ARAVHDIVLSKTFDNGMICASEQAVVLDAEVYEAGIAEFERLGAHVVTAAEKAKLEEYLF
--GATARSGDCGGARLNADAVGKSAEWIAGQAGFEVPEGTSILLAECA-EVGE-------
-----------NEPLTREKL-SPVLAALKAGSTEQGLELAAAMVEFHGLGHSAAVH---T
EDEALAEEFGRRVKAIRVIVNAPSTFGGIGDVY-NAFLPSLTLGCGSYGHNSVSDNVTAV
NLVNVKRIGRRNTNMQW-------------YKIPPKIYFERNAIRYLGE-M--EDVHRVT
IVTDRTMGEIGFVAKVTDILDGRADPVAIQVIDDVEPNPELATVRAGAAAMRDFRPDTVV
ALGGGSPMDAAKIMWLMYERP-----EVEFADAKEKFFDIRKRAYTFPKPGEKAKLVAIP
TTSGTGSEVTPFAVISDPEAAQKYPLADYALTPDVAIVDPVLPLHLPPTVTADSGFDALT
HATEAYVSAYANDFTDGQCLQAIRLIFENLETCVKEGAQAPE----ARERMHNASTIAGM
AFANAFLGLVHAMAHTLGHTFHVAHGRANALLLPHVIRHNG-TVTHKAVPWPKAEVYRAP
ERYQEIARMLGL--PAATPEEGVESYARAVEELRERCGIPAGFRAEGVDEAAFMAALPQQ
AMNAYADQCAPANPRMPM-IDEMKELMVRAYHGE--------------------------
------
>RS_GCF_900094935.1+NZ_FMBA01000012.1_48+AdhE
-----------------M---------AVTN-----------------------------
MNELNELMARVKKAQET--YSTYTQEQVDKIFVAAATAAAAARIPLAQQAVAESGMGIVE
DKVIKNLFAAEYILNKYRHDKTCGVVAEN-----------EPFGTITIAEPLGIICGIVP
TTNPTSTAIFKSLISLKTRNAIVFSPHPRAKKSTIEAARIVLDAAIKAGAPKDIIGWIDE
PSIELSNALMHHDDVSAILATGGPG-----MVKAAYSSGKPALGVGAGNTPVVIDETADL
KRAVASVLMSKTFDNGMICASEQAIVVVDSVYDEVRRLLTQYGAYVLNAKETKAVQGIIL
N-DK---------GALNANIVGQPATKIAEMAGLKVPAGSKVLVGEVS-KVDL-------
-----------SEPFAHEKL-SPTLAMFKAKDFSEAVDKAEKLVEMGGMGHTSVLYTDQD
SNRERIAYFGSKMKTCRILINQPAAHGGIGDLYNFDLAPSLTLGCGSWGGNSVSENVGPK
HLINKKTIAKRAENMLW-------------HKLPSSIYFKRGSLPVALSEVVEQGAKRVF
LVTDKFLFNNGYSKQITDQLEAQG--VICETFFDVEADPTLSVVRKGTDSMQAFQPDTII
ALGGGSPMDAAKIMWVLYEHP-----ETKFEELALRFMDIRKRACHFPNMGQKAKLICVT
TTSGTGSEVTPFAVVTDDATGQKYPLADYAITPHMAIVDANLVMNMPRSLCAAGGYDAVT
HALEAYVSVMASEFSDGQALQALSILKAYLPASYREGAKNPV----AREKVHSAATLAGV
AFAQAFLGVCHSIAHKIGAAFHIPHGVANAMLISNVVRFNATDKPTKQGTFSQYGYPKAV
SRYAEIADHLGLTAATDNDEKKVEKLIGWLDQLRKDLDIPFSIKEFGVDEKTFLAQVDQL
AVDAFDDQCTGANPRYPL-IAELKQILLDTYYGRAYQDKVAVQTAAKGGATSKNVVKKK-
------
>RS_GCF_000764325.1+NZ_JMCG01000002.1_309+AdhE
-----------------M---------PVTN-----------------------------
MAELDAMIARVKKAQEE--FATFSQEQVDKIFRAASLAANQARIPLAQMAVEESGMGIVE
DKVIKNHFASEFIYNKYKDEKTCGILEED-----------DNLGTMTIAEPVGIICGIVP
TTNPTSTAIFKSLISLKTRNGIIFSPHPRAKNSTNAAAKLVLDAAVAAGAPKDIIGWIDQ
PSVELSNALMKHDGIALILATGGPG-----MVKAAYSSGKPAIGVGAGNVPVVIDETADI
KRAVASILMSKTFDNGVVCASEQAAIVVDEVYDEVKARFASHKAYVLSKAEAEKVRKVLL
I-D----------GALNAKIVGQPAAAIAEMAGVKVPADTKVLVGEGLGKVSY-------
-----------DDEFAHEKL-SPTLGLFRADNFEDAVAQAVTMVEIGGIGHTSGLYTNQD
VNADRIRYFGDKLKTARILVNIPTTHGGIGDLYNFNVAPSLTLGCGSWGGNSISENVGPK
HLINKKTVAKRAENMLW-------------HKLPKSIYFRRGSLPIALSDL--EGKKRAF
LVTDRFLFNNGYADDVVQLLKAQG--MEVQTFFDVEADPTLSVVEKGAAAMQSFQPDVIL
ALGGGSPMDAAKIMWVMYEHP-----ETHFEELAMRFMDIRKRIYKFPKMGKKAELVCIT
TTSGTGSEVTPFAVVTDDKTGAKYPLADYELTPQMAIVDANLVMNMPKSLTAFGGYDAVT
HALEAYVSVLANEYSDGQALQALKMLKEYLPSSYANGAKDPI----AREKVHNAATIAGI
AFANAFLGVCHSMAHKIGAEFHLPHGLANALLISNVVRYNANDNPTKQTAFSQYDRPQAR
RRYAEVADHLGLSQAGDRTAQKIERLLAWLDELKGDLDIPMSIQAAGVAEADFLAKVDEL
AVEAFDDQCTGANPRYPL-IAELKEVLLASYYGKAFVEGTVIKKKADQEAAKVEVAKAKK
-EKADA
>RS_GCF_002563715.1+NZ_PDJJ01000001.1_2552+AdhE
-----------------MAARTARPSARTTTEPTVTEPAATATPAEAPAEPAAQAPAEGP
EAAVDALVQRGLKALAQ--YSSLTQEDVDHIVAKASVAALHEHGNLAQLAVEETGRGLFE
DKATKNMFACEHVAHSMAGLKTVGVIGRD-----------ELRGIVEIAEPVGVVAGVTP
VTNPTSTAIFKSLVALKTRNPIVFAFHPSAQRCSVAAARIVRDAAVAAGAPEDCIQWIEQ
PSLAATSALMHHDGVSLILATGGNA-----MVRAAYSAGKPALGVGAGNVPAYVTRTAKL
GRAINDVVLSKGFDNGVVCASEQAVILDDEIYDEALGEFRRLHAHLATPEQKALLEEYLF
--GVTAQGASCAEARLNAAAVGRSAHWIAAQAGFDVPEDTTVLLAEID-GVGP-------
-----------AEPLSREKL-SPVLAVLRSRSTDEGVRLAEQMVEFDGLGHSAAIH---T
EDEALAERFGHAVKAVRVLWNQPSALGGIGDIY-NALIPSLTLGCGSYGHNSVSDNVSAV
NLINVKRVARRNTNMQW-------------FKVPPKMYFEANAIRYLVD-M--PDVERVT
VVTDRVMSQLGIVDKVLDVLQRRSNKVAVQIIDTVELEPSVGTVERGADLMRDHRPDTII
AIGGGSPMDAAKVMWLKYEHP-----EVAFSDLREKFFDVRKRAFQYPTLGEKAKLVCVP
TSSGTGAEVTPFAVITDPETGFKYPLADYALTPSVAIVDPVLTATMPARLAADSGMDALT
HATEAFVSVYANDFTDGLALHAIKLVFENLERSVTEGGEATE----AREKMHNAATIAGM
AFGNAFLGIVHAMSHTVGATFKLAHGRTNAIFLPHAIRYNG-TVPGKVTGWPKAERYVAP
ERYQQIAQHLGL--PAATPDEGVESYARAVEELTRRIGVESSFQAQGVAEHEYVGRLDDL
AMRAYEDQCAPANPRLPM-LQDMKDIMVAAYYGTT-REV---------EARRTSLGR---
------
>RS_GCF_000373785.1+NZ_KB892378.1_336+AdhE
-----------------MTTKK----VELDNE----------------------------
---VNELVANAQKALKG--FMELNQEQVDYIVAKASVAALDQHGVLAQLAIEETGRGCFE
DKATKNLFTCEHVINHMRHLKTVGVISDD-----------EVTGITEIADPVGVICGITP
VTNPTSTAIFKSLISLKTRNPIIFSFHPSAQKCSIAAAKVVYDAAVAAGAPEHCVQWIER
GSKEKTDELMNHDGVATILATGGNA-----MVRAAYSCGKPALGVGAGNVPAYIEKSADV
AQAVNDIVLSKSFDNGMICASEQAVIIDTDVYDDAVEKFKKYGMHFLSAADKKKVEKFMF
--GVSSGDANVLEAKLNPNVVGKDATWIAEQSGIKVPSNTIILAAECK-EVGP-------
-----------NEVLTREKL-SPVLAVLKSKDSDEGISLARQMVEFDGMGHSAAIH---T
KSKELSEKFGETVPAIRIIWNSPSTFGGIGNIY-NDFIPSLTLGCGSYGHNSVGDNVSAI
HLLNIKKIGRRNNNMQW-------------FKVPSKIYFERNSIQYLKS-M--RDVERVF
VVTDRAMVDLGYYNLIVEQLNKRRNKVQIQLFCDVEPDPSLNTVKRGYEMMKAFQPDTII
ALGGGSPMDAAKGMWIFYEHP-----DVDFNDLKQKFVDIRKRAFRYPDLGEKAQLVCIP
TTSGTGSEVTPFAVITDTDANKKYPLADYSLVPTVAIVDPIFTTNLPASVTADTGLDVLT
HATEAFVSNFANDYTDGLAIQSIKMVFENLERAVYNGKNDLD----AREKMHNASTLAGM
AFANAFLGMSHSLAHKIGGKFHMPHGRINAILLPYVVRYNG-THPEKPSMWPKYNVYRAH
ERYAELARILGL--PASTTEEGVESYAQACHDLAVRCGIKMSFQEQGVNEKAFMAETENI
AYLAYEDQCSPCNPRLPL-VKDMKSILEHAYYPAGKIPT---------KAKK--------
------
>RS_GCF_005843885.1+NZ_CP040443.1_4051+AdhE
-----------------M---------AVTN-----------------------------
VAELNALVERVKKAQRE--YASFTQEQVDKIFRAAALAAADARIPLAKMAVAESGMGIVE
DKVIKNHFASEYIYNAYKDEKTCGVLSED-----------DTFGTITIAEPIGIICGIVP
TTNPTSTAIFKSLISLKTRNAIIFSPHPRAKDATNKAADIVLQAAIAAGAPKDLIGWIDQ
PSVELSNALMHHPDINLILATGGPG-----MVKAAYSSGKPAIGVGAGNTPVVIDETADI
KRAVASVLMSKTFDNGVICASEQSVVVVDSVYDAVRERFATHGGYMLQGKELKAVQDVIL
K-N----------GALNAAIVGQPAYKIAELAGFSVPENTKILIGEVT-VVDE-------
-----------SEPFAHEKL-SPTLAMYRAKDFEDAVEKAEKLVAMGGIGHTSCLYTDQD
NQPARVSYFGQKMKTARILINTPASQGGIGDLYNFKLAPSLTLGCGSWGGNSISENVGPK
HLINKKTVAKRAENMLW-------------HKLPKSIYFRRGSLPIALDEVITDGHKRAL
IVTDRFLFNNGYADQITSVLKAAG--VETEVFFEVEADPTLSIVRKGAELANAFKPDVII
ALGGGSPMDAAKIMWVMYEHP-----ETHFEELALRFMDIRKRIYKFPKMGVKAKMIAVT
TTSGTGSEVTPFAVVTDDATGQKYPLADYALTPDMAIVDANLVMDMPKSLCAFGGLDAVT
HAMEAYVSVLASEFSDGQALQALKLLKEYLPASYHEGSKNPV----ARERVHSAATIAGI
AFANAFLGVCHSMAHKLGSQFHIPHGLANALLICNVIRYNANDNPTKQTAFSQYDRPQAR
RRYAEIADHLGLSAPGDRTAAKIEKLLAWLETLKAELGIPKSIREAGVQEADFLANVDKL
SEDAFDDQCTGANPRYPL-ISELKQILLDTYYGRDYVEGAT-VAKE--AA----PAKAEK
KAKKSA
>RS_GCF_000013285.1+NC_008261.1_2749+AdhE
-----------------M---------KVTN-----------------------------
VDELMLRLEKVRAAQKE--FSKFSQEQVDEIFRQAAVAANNERIRLAKMAVEESGMGIVE
DKVIKNHFAAEYIYNKYKDEKTCGVIEKD-----------ESFGITKIAEPIGVVAAIVP
TTNPTSTAIFKALISLKTRNAVFFSPHPRAKNSTIEAARVVLEAAVKAGAPKDIIGWIDE
PSVEMSQVLMAEADI--ILATGGPG-----MVKAAYSSGKPAIGVGAGNTPAIIDETAHL
KMAVNSILLSKTFDNGVICASEQTVLVVDKVYDEVRKEFADRGAYFLKDKEIDKVRKTIL
I-N----------GNLNANIVGQSAWKIADMAGVKVPKDTKVLIGEVE-SVEL-------
-----------EEPFSHEKL-SPVLGMYRVANFEEALVKAERLVELGGFGHTSVLYTDTM
KSQDRVQKFGATMKTGRTIINMPSTQGAIGDIYNFKLAPSLTLGCGSWGGNSVSENVGPK
HLMNVKSVAERRENMLW-------------FRVPEKVYFKYGALGVALRELKDLNKKKVF
IVTDNVLASLGYVDKITSVLEEIG--VDFRVFSEVTPDPTLAYAKKGAEAMRSYQPDAII
ALGGGSPMDAAKIMWVMYEHP-----EVAFEDLAMRFMDIRKRVYPFPTMGQKAMMISVP
TSAGTGSEVTPFAVITDEESGVKYPLADYELTPDMAIIDAELMMNMPKGLTAASGIDALT
HALEAYVSVLASEYTNGLALEAIRLIFKYLPQAYAEGTTNIK----AREKMAHASTMAGM
AFANAFLGVCHSMAHKLGSEHHIAHGVANGILIDHVIRFNAVDNPRKQAAFPQYKYPNAK
WRYAVIADYLGL--GGKNEEEKVNNLIKAIDNLKKTVGIPATIADCGVSKESFYATLEKM
SEDAFDDQCTGANPRYPL-ISEIKQMYINAFE-KKDRV----------------------
------
>RS_GCF_009765695.1+NZ_WSLF01000015.1_29+AdhE
---------------------------MEEKKNK-------------------NNVEVNV
TSMIDTLVKNAQKALDE--YMNLDQETVDRIVKAMALAGLDQHMYLAKLAVEETGRGIYE
DKITKNIFATEYIYHSIKYEKTVGVIEEN-----------EEEDYMEVAEPVGIVAGVTP
VTNPTSTTLFKSIIAAKTRNPIIFAFHPSAQKCSAEAARIVREAAIKAGAPEYCIQWIEH
PSVEATQSLMNHPNVSLILATGGSG-----MVKAAYSSGKPALGVGPGNCPCFIEKTANI
ERAVTDLILSKSFDNGMICASEQAVIIEAPIYKQVTDYMKAHKCYFATKEEIKKLEPVII
--NMEK-------MAVNPNIVGMPPYKIAELAGITIPKDTKVLCCEID-GVGE-------
-----------KYPLSREKL-SPVLAVVKAKDVEEGIRMAEIMVELGGLGHSSVIH---S
NDNKVIEEFSNRLKTGRIIVNAPSTHGAIGDIY-NTNMPSLTLGCGSYGRNSTTSNVTAV
NLINKKRVAKRRVNMQW-------------FKVPEKIYFEAGSVQYLSK-M--PDISRAF
IVTDPSMVKLGYVDKVLYHLRKRLDYVHCEIFSEVEPDPSLETIQRGVELMNNFKPDVII
ALGGGSALDAAKGMWLFYEHP-----EADFTGMALKFMDIRKRIYKFPKMGKKAKMVAIP
TTSGTGSEVTSFAVITDKSKNIKYPLADYELTPDVAIVDPEFVMTVPPSITADTGLDVLT
HAVEAFVSILASDYTDALAMKAIELVFEYLPRAYKDG-SDAV----AREKMHNASCIAGM
AFTNAFLGINHSLAHKLGGEFHIPHGRANAILLPYVIEYNGETTPTKFVSWPKYEKFVAP
EKYALIAKRLGL--PASTPEEGVKSLANAVRNLIKELNMPATIKDCGVEESAFLQKVEYL
ADRAFEDQCTTANPRLPL-VSELVEIYKKAYYGK--------------------------
------
>RS_GCF_007097545.1+NZ_VJZF01000001.1_3845+AdhE
-----------------M---------AVTN-----------------------------
IDALDDLVARVNAAQRI--FAGFSQARVDEIFRHAALAAADARIALARMAVAETGMGVLE
DKVIKNHFASEYIYNAYKDEKTCGIVAVD-----------DLHGTITIAEPLGVICGIVP
TTNPTSTAIFKALIALKTRNGVILSPHPRARRCTCEAARHVLEAAVAAGAPRDIIGWIDQ
PSVELTNHLMHHRDIALILATGGPG-----MVRAAYSSGKPAIGVGAGNTPVVVDETADI
KRMVASVLMSKTFDNGVVCASEQSVVIVDAVYEAARARFQRAGGYVLDDEERDAVRRILV
V-G----------GRLNGDIVGQSAVRIAGMAGIEVPPFTKVLIGEVS-SCGA-------
-----------DEAFAHEKL-SPTLAMYRARDFHEAVASAEALVALDGIGHTSVLYTDQD
ARNDRVRYFGERMKTARILVNTPASHGGIGDLYNFKLGPSLTLGCGSWGGNSVSENVGPR
HLINMKTVAKRAENMLW-------------HKLPRSIYFRRGCLPFALDDL--AGKKRAL
IVTDAYLFNHGRVDEIVRLLEGKG--IDVEVFHEVQADPTLAIVRKGVAALEAFRPDVIV
AFGGGSPMDAAKIMWVMYEHP-----TVRFEELALRFMDIRKRIYRFPAMGAKAELVAVP
TTSGTGSEVTPFAVVTDEATGTKYPIADYALTPGMAIVDANLVMNMPKSLTAFGGIDAVT
HALEAYVSVMANEYSNAQAVQALRLLQQHLPSAYLNGAADPK----AREQVHNAATLAGI
AFANAFLGVCHSMAHKLGAEFGLAHGLANALLISNVVRYNAADVPAKQTAFSQYDRPVAR
CRYAEIADALAL--GGRNDGEKVDALIGWIEALKATLGIPASIREAGVPETLFLERLDEL
AGNAFDDQCTGANPRYPL-MSELRQLLLDSYYGRRYIDAVAGSARATVTA----PFPESR
EPTA--
>RS_GCF_008327825.1+NZ_AP019827.1_1518+AdhE
-----------------MA--------IVKD-----------------------------
LESLKDLIQRVKKAQEE--FATFDQERVDKIFRKVAQKMNDERITLANLAVAETGMGIVE
DKVIKNHFASEYIYNKYKDEKTCGVLEDD-----------RSYGVKKIATPIGIIAGIVP
TTNPTSTAMFKTLISLKTRNAIIFSPHPRAKQATIETARIALETAVKYGAPKDIIGWIDE
PSVELSRELMANADL--ILATGGPG-----MVKAAYSSGTPAIGVGAGNTPVVIDKSADI
KMTANYILMSKTFDNGVICATEQSVIIDKEIYDKVRNEFLNRGAYILNEEELDKVREVLF
K-N----------GSLNADIVGKSAYIIASMAGFEIPKNSKVLIGEVT-STGM-------
-----------EEPFAHEKL-SPVLAMYKSEDFEDGLKKADELVRLGGLGHTSSLYINL-
AEKEKIDRFGRLMKTGRTLINMPASLGAIGDVFNFKLEPSLTLGCGSWGGNSVSENVGVK
HLLNVKTIAERRENMLW-------------FKVPEKIYFKYGSLPTALEELKG-NHKKAF
IVTDKVLAELGYTEHITKVLDSIH--IDYRIFSEVKEDPTLSSAQAGAKAMLEYNPDVVI
ALGGGSAMDAAKIMWVLYEHP-----ELRFRDLAMRFMDIRKRIVEFPEMGKKAKFIAVA
TSAGTGSEVTPFSVITDDETGIKYPLADYALTPNVAINDPELMLTMPKGLTIASGIDVFT
HALESYVSVMATEYTKPYSKEAARLVFKYLPESVDLGVKAIK----AKEKMANASCLAGM
AFANAFLGINHSLAHKLGGKFHVPHGIANAMLLEEVIRFNAVEAPTKMGLFPQYRYPDAM
QRYAEMNDYLGF--GGDTKEEKVENLIKGINELNKKIGIPASIKEWGVPEKDFLEAIDEM
SLDAFDDQCTPANPRYPL-MEELREIYLKSYYGKEWENE---------KERVAQILGF--
------
>RS_GCF_006965445.1+NZ_CP041356.1_301+AdhE
-----------------------------MPKEKTELTA--------------EEKMAQA
VKYTDGLVKKAHEAVLK--FEGYTQEQVDTIVAAMALAASEHSLELAHEAVNETGRGVVE
DKDTKNRFASESVYHSIKNDKTVGVIGEN-----------KVAGSVEIASPLGVLAGIVP
TTNPTSTAIFKSLLAAKTRNAIVFAFHPQAQGCSSHAAKIVYDAAVAAGAPENFIQWVEK
PSLDNTTALIQNHGIASILATGGPG-----MVNAALKSGNPSLGVGAGNGAVYIDATANV
ERAVEDLLMSKRFDNGMICATENSAVIAAEIYDEFVAKMQTQGAYMVPKKDYKAIESFVF
VQGGEG-------WGVTGPVAGRSGQWIAEQAGVKVPTDKDVLLFELD-KKNI-------
-----------GEALSSEKL-SPLLSIYKSNSREEGIEIVRSLLHYQGAGHNAAIQI-GA
MDDPFVKEFGEKVEASRILVNQPDSIGGVGDIYTDAMRPSLTLGTGSWGKNSLSHNLSTY
DLLNIKTVAKRRNRPQW-------------VRLPKEIYYEKNSISYLQD-L--PHVHKAF
IVADPGMVKFGFVDKVLEQLAVRTTQVQTSIYGSVQPDPTLSEAIAIARQMNEFHPDTVI
AIGGGSALDAAKIGRLIYEYS-HRGEKHLFEELAQKFMDIRKRVVKF-YNQRQTQMVCIP
TTSGTGSEVTPFAVITDDETHVKYPLADYQLTPQVAIVDPEFVMTVPKRTVAWSGIDALS
HALESYVSVMASDYTKPYSLRAIKLIFENLETSYKYDPSHPSKEQVARENMHNAATIAGM
AFAQAFLGINHSLAHKTGGEFHLPHGLAIAIAMPHVIKFNAVTGNVKRTPFPRYETYRAQ
EDYAEIARYIGL--TGKDDAELVDALIAKIHELTDAVDIDVTLSGNGVKKEQLESQLDKL
ANLVYDDQCTPANPRQPR-IDELKQLLLNQF-----------------------------
------
>RS_GCF_002270055.1+NZ_NIBG01000022.1_59+AdhE
-----------------M---------KVTK-----------------------------
PEELLKRFEEVRKAQRE--FSKFTQEQVDEIFRSAAIAANNSRIKLAKMAVEETGMGIVE
DKVIKNHFASEYIYNKYKDEKTCGVIEKD-----------SSFGITKVAEPIGVIAAVVP
TTNPTSTAIFKALISLKTRNGIIFSPHPRAKKSTIEAVKIVLDAAVTAGAPKGIMGWIDE
PSLELSQLVMKEADM--ILATGGPG-----MVKAAYSSGKPAIGVGAGNTPAVIDDTAHI
KMAVNSILLSKSFDNGVICASEQSVLVLDKVYDEVKKEFADRGAYILNKAEIDKVRKVIL
I-N----------GSLNANIVGQSAYTIAKMAGVEVPKQTKILIGEVE-SVEL-------
-----------EEPFSHEKL-SPVLGMYRVKTFDEGVKKAARLVELGGFGHTSVLYVDQV
KEKEKIEKFGAAMKTGRTIINMPASQGAIGDIYNFKLAPSLTLGCGSWGGNSVSENVGVK
HLINIKSVAERRENMLW-------------FRVPEKVYFKYGSLGVALKELKDMNKKKAF
IVTDKVLYELGFVDKVTHILDEIG--IDFKVFFDVEPDPTLATAKKGADEMKSFEPDTII
ALGGGSPMDAAKIMWVMYEHP-----EVKFEDLAMRFMDIRKRVYKFPTLGEKAMMVAVP
TTAGTGSEVTPFAVITDENSGVKYPLADYELTPDMAIVDAELMMNMPKGLTAASGIDALT
HALEAYVSVLASEYTNGLALEAIRLIFKYLPDAYNEGTINIK----AREKMAHASTVAGM
AFANAFLGVCHSMAHKLGSTHHVPHGVANGLLINEVIRFNAVDNPRKQTAFPQYKYPNAK
WRYARIADYLQL--GGNNDDEKVELLIKAIDKLKVQVGIPKSINEAGVSKHKFYASLDSM
SEQAFDDQCTGANPRYPL-ISEIKQMYMNAFE----------------------------
------
>RS_GCF_000407485.1+NZ_ASWD01000002.1_722+AdhE
-----------------MA-------KAVEKE---------------------TKDTINV
EQMIDEMATKANVALDI--MADFDQEKVDHIVHEMAMAALDKHMMLAKMAVEETGRGIVE
DKAIKNMYASEYIWNSIKHDKTVGVIGED-----------KQRGLIEVAGPVGVICGVVP
TTNPTSTTIFKAMIALKTANPIVFSFHPSAQKCSVEAARIVRDAAIAAGAPENCIQWIET
PSIEATQGLMNHPGVAIVLATGGPG-----MVKSAYSTGKPALGVGAGNAPAYIEKTAKI
KRAVNDLFVSKTFDNGMICASEQGIIVDKEIYDDVKREFEAHQAYVVKKNELKKLEDAVM
--NEGK-------YAVNPAIVGHSAMDIAQRAGIKVPEGTKMLIAELD-GVGA-------
-----------EYPLSREKL-SPVLAMVKANSQAEALDMCQGMLELGGLGHTAVIH---T
EDEDLQVKFGLRMKACRILVNTPSAEGGIGDIY-NEMIPSLTLGCGSYGKNSVSKNVSAI
NLINVKTIAKRRNNMQW-------------FKLPPKIFFEKNSLLYLTK-M--QNVERVM
LVCDPGMVQFGYADIVREVLGRRKNDVKVEVFSDVEPNPSTNTVYKGLEMFNEFQPDTVI
ALGGGSAMDAAKGMWMFFEHP-----DTSFFGAKQKFLDIRKRTYKI-ADPKKTQFVCIP
TTSGTGSEVTPFAVITDSDTHVKYPLADYALTPDVAIVDPQFVMTVPPSVTADTGMDVLT
HAIESYVSVMASDYTRGLSLQAIKIVFEHLENSVKTA--DPE----SREKMHNASAMAGM
AFANAFLGICHSIAHKIGGEYGIPHGRTNAILLPHIIRYNA-KDPQKHAMFPKYDYFRAD
TDYADIAKFLGL--KGNTTAELVDALIEAVYNLGKNVGIDMNLKAQGVTQEVLDATADRM
AELAYEDQCTTANPKEPL-ISELKEIIVTAYDYKA-------------------------
------
>RS_GCF_013449735.1+NZ_JACBNY010000020.1_6+AdhE
-----------------MAT------KTVEK-----------------------TETFDV
AGMIDELAVKGAEALKG--LEKLNQEQIDHIVHEMSMAALDKHMPLAKLAVEETGRGIYE
DKAIKNMYASEYIWNAIKDNKTVGVINED-----------KEAGIVEIAEPVGVICGVTP
TTNPTSTTIFKSMIAIKTRNPIIFAFHPSAQKSSAAAAQIVLDAAVAAGAPEDCIQWVTT
PSIEATGLLMNHPTIATVLATGGAG-----MVKSAYSTGKPALGVGPGNTPAYITKDAKI
KRAVNDLFLSKTFDNGMICASEQAIIVDNEVYNEVKEEFLAHNAYIVSKAELAKLQAAVM
--LPDG-------HAVNPKIVGYSAKYIAELAGIKVPEETKLLIVEIA-GVGA-------
-----------DFPLSREKL-SPVLAMVKANSTEEGLDLCEAMLDLGGLGHTAVIH---T
EDEDLQIQFGIRMKACRILVNTPAAEGGIGNIY-NEMLPSLTLGCGSYGHNSVSHNVSAV
DLINVKTLAKRRNNMQW-------------FKLPPKVYFEKNSITYLQQ-I--K-AERVM
LVCDPGMVQFGYADLVRKQLEKNPHDPRVEVFSDVEPNPSTNTVYKGLEMFNSFQPDVVI
ALGGGSAMDAAKGMWMFFEHP-----DTSFFGAKQKFLDIRKRAYKI-EYAEKATFICIP
TTSGTGSEVTPFAVITDSEDHTKYPLADYALTPDVAIIDPQLVMSVPASVTADTGMDVLT
HAIESYVSVMASDYTRGLSLQAIKIVFEYLEKSVKTG--DAE----SREKMHNASTMAGM
AFANAFLGICHSIAHKVGGAWNIPHGRTNAILLPHIIRYNA-KDPQKHAMFPKYDFFRAD
EDYADIARFLGL--KGNTTAELVEALATAVYNLGIATGIEMNWQAQGLTKKQMDAEIDHL
AEKAYEDQCTTANPKEPL-ISELKGIIEIAYDYKG-------------------------
------
>RS_GCF_000430805.1+NZ_AUMS01000001.1_310+AdhE
-----------------M---------AVTN-----------------------------
VQELDALVARVKKAQQL--FASYSQEQVDEIFRVAALAASDARLPLSKMAVAETGMGIVE
DKVIKNHFASEYIYNAYKDEKTCGVLSED-----------KTFGTITIAEPVGIICGIVP
TTNPTSTAIFKALIALKTRNGIIFSPHPRARKSTCEAARLVLEAAVSAGAPRDIIGWIDE
PTVELSNHLMRHPDLNLILATGGPG-----MVRAAYSSGKPAIGVGAGNTPVVIDETADI
KRAVASILMSKTFDNGVVCASEQSVIIVDSIYEQVKERFNSTGGYILNKKETEAVRKVIL
V-N----------GGLNAEIVGQSAVKIAEMAGIKVPAYTKVLVGEVT-SVGE-------
-----------EEAFAHEKL-SPTLAMYRAKDFFDAVTKAEALVALGGIGHTSSLYTDQD
LQGERIAYFGDKMKTARILINTPSSQGGIGDLYNFKLAPSLTLGCGSWGGNSISENVGPK
HLINKKTVAKRAENMLW-------------HKLPKSIYFRRGSLSVALEEL--AGKKRAA
IVTDRYLFNNGYVDETIRILKNQG--IEVEVFYEVEADPTLAVVRKGVAMLNSFKPDVIV
ALGGGSPMDAAKIMWVMYEHP-----EVHFEDLALRFMDIRKRIYTFPKMGIKAELIAIP
TTSGTGSEVTPFAVVTDEKSGMKYPIADYELTPNMAIIDANLVMNMPKSLTAFGGIDAVT
HALEAYVSVMANEFSDPQALQALKLLKQHLPSSYLNGAKDPK----AREGVHNAATIAGV
AFANAFLGVCHSMAHKIGAEFHLAHGLANALLISNVIRYNAVDIPTKQTAFSQYDRPQAK
CRYADIAEHLGL--PGKNDDQKVEALVAWVDELKKTLNIPASIKDAGVNEEEFLAKVDRI
AEEAFDDQCTGANPRFPL-ISELKQILIDTYYGRPYVEAQREEVKAK-------------
------
>RS_GCF_012396125.1+NZ_JAAXOX010000001.1_30+AdhE
---------------------------------------TTTTSTDTG-----------V
AAAIDQLVAGATKALAE--YARFTQEDVDRLVKKAAVAALDQHGHLAELAVNETGRGVFE
DKAVKNIFACEHVTNSMSSLKTVGVIHED-----------EINGITEIAEPVGVICAMTP
VTNPTSTAIFKALIALKTRNPIIFAFHPNAQQSSVAAAKIVRDAAVAAGAPEYCIQWVET
PSMEATSTLMNHPGVSTILATGGNA-----MVKSAYSCGKPALGVGAGNVPAYIEKSAKL
KRAVNDVVLSKSFDNGMICASEQAVILDDEIYDAALAEFAVLHAYKASKKEKALLEKFIF
--GVEAKGKNCADAKLNPTVVGKSPQWIAEQAGFSVPEQTSIILAEVS-GVGP-------
-----------HEPLTREKL-CPVLAVLRATSTEHGFQLAEQMVEFDGLGHSAAIH---T
QDEALTVEYGRRVKAIRVICNAPSSLGGIGDIY-NAFIPSLTLGCGSYGHNSVSNNVSAI
NLVNIKRVGRRNNNLQW-------------FKVPAKTYFEPNAIRYLSD-M--ADVERVT
IVTDATMTTLGFVDRVLEVLNRRPNKVSVQIIDQVEPEPSVQTVQAGAAQMRHFRPDTII
ALGGGSPMDAAKVMWLLYEHP-----EIVFSDLKQKFFDVRKRAFKFPVLGDLAKLVCIP
TTSGTGAEVTPFAVISDPEAGKKYPLADYALTPTVAIIDPVLTSKMPASLAADSGFDALT
HATEAFVAVYANDFTDGMALQAIRLIFDNLAQSVNG--DPADPAKDAREKMHNAGTIAGM
AFGNAFLGIVHAMAHVIGSTFHLVHGRTNATLLPHVIRYNG-QIPTKLTSWPKYEHYVAP
ERFQQIAQMLGL--PAETPEQGVESYAVAIEALRAKVGIPNSFQAQGVDEQDFISRLDEV
AMGAYEDQCAPANPRMPM-REDMKEIMTAAYYGTSVAEV---------KARK-AATVEET
PAS---
>RS_GCF_008935075.1+NZ_CP044545.1_3247+AdhE
---------------------------MAVKEEK-------------------IEEVLKV
SEMIEELIENGKSALRT--FETFDQEKIDEIVHQMAIAGLDQHMLLAKMAVEETGRGIYE
DKCTKNMFATEYIWHSIKYDKTVGVIRED-----------QQTGVMEIAEPVGIVAGVTP
VTNPTSTTMFKALISIKTRNPIIFAFHPSAQECSKKAAQVLHDAAVAAGAPKGCIQWIEH
PSIEATKQLMNHKDIALVLATGGAG-----MVKSAYSTGKPALGVGPGNVPCYIEKSAKV
KRAVNDVILSKSFDNGMICASEQAIIVDDQIYEEVKQEFIKNNCYFVNDKELKKLERLVI
--DEQS-------CAVNAHIVGKSANEIAEMAGIKVPEHTKIIIAEID-GAGP-------
-----------QYPLSREKL-SPVLACIRVKSTEEGFGACMDMLNLGGLGHSAVIH---S
TNEQIQREYGIKMKACRIIVNSPSAQGGIGDIY-NAFIPSLTLGCGSYGNNSVSENVSAT
HLINVKMMTQRRNNMQW-------------FKLPPKIYFEKYSTQYLAK-M--RRIKRAF
IVTDPGMVSLGYVDIVKEYLWKNKGIEAIEMFADVEPDPSDETVFKGAKLMHSFEPDVIV
ALGGGSALDAAKGMWLFYEQP-----ETSFFNIKQKFIDIRKRTYKYPDLGEKAQFVAIP
TTSGTGSEVTPFAVITDKETNVKYPLADYALTPDVAILDSQFVMTVPKNITADTGMDVLT
HAIEAYVSVMANDYTDGLALKAIELVFNNLKTAYHDG-ANEE----AREKMHNASCMAGM
AFSNAFLGINHSLAHKIGAEFHIPHGRSNAILMPHVIRYNA-IRPRKHALFPKYEYYCAD
ERYAQIARILGL--PASTTEEGVQSLIEAVTELGKSLEIDMSIKGQGITQERFEENVKIL
AERAFEDQCTTANPKLPL-ISELEEILREAYKGV--------------------------
------
>GB_GCA_900315845.1+OOHK01000001.1_109+AdhE
-----------------MAQKKKT---AVSDE---------------------------A
LTTLNQTVEKVKKAQRK--YATFTQEQVDKIFRAAAIAAAQHRIPLAKLAVEETGMGVME
DKVIKNQFASEYIYNQYKDTKTCGILSDD-----------DAFGYRQVAEPIGVIAGVIP
TTNPTSTAVFKSLLALKTRNGIIFSPHPRAAKCTIEAARLVLEAAVEAGAPKDIIGWIEK
PSTTLSNALMHHPDINLILATGGPG-----MVRAAYSSGKPAIGVGAGNTPAVIDATADI
KMAVSSIIMSKTFDNGMICASEQAVVVESSVYQQVKNEFTLRGCHFVTGKDREKLARTLV
I-D----------NQLNSAIVGQSAVQIAQMAGINVPPHTKILIAETK-EVND-------
-----------KEVFAREKL-SPVLAFYRANDFAHAVKLARDLILYGGAGHTSVLYTAE-
TNEEHIEIFSD-MPTARTLINIPSSQGAIGDVYNFKLAPSLTLGCGSWGGNSVSENIGVK
HLMNVKSVAERRENMYW-------------YKVPSKIYFKRGALSQALAEL--NDKKRAY
IITDKTMEQLGHVRTVADVLENLN--IKFRVFSDVLPDPDISNVTKALEIAKSWQPDLII
ALGGGSAMDEAKMVWLMYENP-----DTSFEDIAMRFMDIRKRIYAAPPLGKKAVMVAIP
TTSGTGSEVTPFTVITDEKSGTKYAITDYALTPDMAIIDPEFVLGMPKSLTAYSGLDVLT
HAIEAYTSIFSTNFTEGQALEAMRLVFKYLERSYNLGAKDIN----AREKMHYAGTVAGM
AFANAFLGLCHSMAHKLGAMYHVPHGLANAMLLSYVIEFNATDKPTKQGLYPQYRYPFVK
GRYAKIIDYLVPEKLGTNTDAKIQKLIDMVEDLKHKLDIPRSLKEYGISEKDFLANVDKL
SEMAFDDQCTGANPRYPL-ISEIKELFLKAYYGKPIKHK---------KGK---------
------
>RS_GCF_900200035.1+NZ_FZTC01000019.1_787+AdhE
-----------------M---------AVTN-----------------------------
VAELNALVERVKKAQRE--YASFTQEQVDKIFRAAALAAADARIPLAKMAVAESGMGIVE
DKVIKNHFASEYIYNAYKDEKTCGVLSED-----------DTFGTITIAEPIGIICGIVP
TTNPTSTAIFKSLISLKTRNAIIFSPHPRAKDATNKAADIVLQAAIAAGAPKDLIGWIDQ
PSVELSNALMHHPDINLILATGGPG-----MVKAAYSSGKPAIGVGAGNTPVVIDETADI
KRAVASVLMSKTFDNGVICASEQSVVVVDSVYDAVRERFSSHGGYLLQGQELKAVQNIIL
K-N----------GALNAAIVGQPAYKIAELAGFTVPVSTKILIGEVT-DVDE-------
-----------SEPFAHEKL-SPTLAMYRAKNFEDAVDKAEKLVAMGGIGHTSCLYTDQD
NQPERVAYFGQLMKTARILINTPASQGGIGDLYNFKLAPSLTLGCGSWGGNSISENVGPK
HLINKKTVAKRAENMLW-------------HKLPKSIYFRRGSLPIALDEVITDGHKRAL
IVTDRFLFNNGYADQITSVLKAAG--VETEVFFEVEADPTLTIVRKGAELANSFKPDVII
ALGGGSPMDAAKIMWVMYEHP-----ETHFEELALRFMDIRKRIYKFPKMGVKAKMVAIT
TTSGTGSEVTPFAVVTDDATGQKYPLADYALTPDMAIVDANLVMEMPKSLCAFGGLDAVT
HALEAYVSVLASEFSDGQALQALKLLKENLPASYHEGSKNPV----ARERVHSAATIAGI
AFANAFLGVCHSMAHKLGSQFHIPHGLANALLISNVIRYNANDNPTKQTAFSQYDRPQAR
RRYAEIADHLGLTAPGDRTAAKIEKLLGWLDEIKAELGIPKSIREAGVQEADFLAHVDKL
SEDAFDDQCTGANPRYPL-IAELKQILLDTFYGRNYVEGGVEEKKE--AA----PAKAEK
KAKKSA
>RS_GCF_004211955.1+NZ_RHJI01000009.1_111+AdhE
-----------------M---------AVTN-----------------------------
VAELNALVERVKKAQRE--YASFTQEQVDKIFRAAALAAADARIPLAKMAVAESGMGIVE
DKVIKNHFASEYIYNAYKDEKTCGVLSED-----------DTFGTITIAEPIGIICGIVP
TTNPTSTAIFKSLISLKTRNAIIFSPHPRAKDATNKAADIVLQAAIAAGAPKDLIGWIDQ
PSVELSNALMHHPDINLILATGGPG-----MVKAAYSSGKPAIGVGAGNTPVVIDETADI
KRAVASVLMSKTFDNGVICASEQSVVVVDSVYDAVRERFATHGGYMLQGKELKAVQDVIL
K-N----------GALNAAIVGQPAYKIAELAGFSVPENTKILIGEVT-VVDE-------
-----------SEPFAHEKL-SPTLAMYRAKDFEDAVEKAEKLVAMGGIGHTSCLYTDQD
NQPARVSYFGQKMKTARILINTPASQGGIGDLYNFKLAPSLTLGCGSWGGNSISENVGPK
HLINKKTVAKRAENMLW-------------HKLPKSIYFRRGSLPIALDEVITDGHKRAL
IVTDRFLFNNGYADQITSVLKAAG--VETEVFFEVEADPTLSIVRKGAELANSFKPDVII
ALGGGSPMDAAKIMWVMYEHP-----ETHFEELALRFMDIRKRIYKFPKMGVKAKMIAVT
TTSGTGSEVTPFAVVTDDATGQKYPLADYALTPDMAIVDANLVMDMPKSLCAFGGLDAVT
HAMEAYVSVLASEFSDGQALQALKLLKEYLPASYHEGSKNPV----ARERVHSAATIAGI
AFANAFLGVCHSMAHKLGSQFHIPHGLANALLICNVIRYNANDNPTKQTAFSQYDRPQAR
RRYAEIADHLGLSAPGDRTAAKIEKLLAWLETLKAELGIPKSIREAGVQEADFLANVDKL
SEDAFDDQCTGANPRYPL-ISELKQILLDTYYGRDYVEGAA-VAKE--AA----PAKAEK
KAKKSA
>RS_GCF_002742445.1+NZ_NJNQ01000001.1_158+AdhE
-----------------MADAKKEESTKPTPEEKLA----------------------AA
EAEVDALVKKGLKALDD--FEKLDQKQVDRIVAKASVAALNKHLVLAKMAVEETGRGLVE
DKATKNIFACEHVTNYLAGQKTVGIIRED-----------DVMGIDEIAEPVGVVAGVTP
VTNPTSTAIFKSLIALKTRCPIIFGFHPGAQKCSVEAAKIVRDAAIEAGAPENCIQWIEH
PSIEATGALMKHDGIATILATGGPG-----MVKAAYSSGKPALGVGAGNAPAYVDKNVDI
VRAANDLVLSKHFDYGMICATEQAIIADKEVYAPLIKELKRRKAYFVNDEEKAKLEQYMF
--GCTAYSGQT--PKLNSVVPGKSPQYIAKAAGFEIPEDATILAAECK-EVGE-------
-----------NEPLTMEKL-APVQAVLKSDNKEQAFEMCEAMLK-HGAGHTAAIH---T
NDQALVREYGQRMHACRIIWNSPSSLGGVGDIY-NAIAPSLTLGCGSYGGNSVSGNVQAV
NLLNIKRIARRNNNMQW-------------FKIPAKTYFEPNAIKYLRD-M--YGIEKAV
IVCDKVMEQLGVVDKIIDQLRARSNRVTFRIIDYVEPEPSVETVERGATMMREFEPDTII
AVGGGSPMDASKIMWLLYEHP-----EISFSDVREKFFDIRKRAFKIPPLGKKAKLVCIP
TSSGTGSEVTPFAVITDHKTGYKYPITDYALTPSVAIVDPVLARTQPRKLASDAGFDALT
HSFEAYVSVYANDFTDGMALHAAKLIWDNLAESVNGEPGEDK--IKAQEKMHNAATMAGM
AFGSAFLGMCHGMAHTIGALCHVAHGRTNSILLPYVIRYNG-SIPEEPTSWPKYNKYIAP
ERYQEIAKNLGVN-PGKTPEEGVENLAKAVEDYRDKLGMNKSFQECGVDEDYFWSILDQI
GMRAYEDQCAPANPRIPQ-IEDMKDIAIAAYYGVSQAEG---------RVQRQGEAATEE
ASERA-
>GB_GCA_900539375.1+UQBY01000018.1_6+AdhE
-----------------M---------KVTN-----------------------------
VESLLHRINNLRDAQRI--FSGYTQEKVDEIFRAATMAANDSRIKLAKMAVEETKMGIVE
DKVIKNHFSAEYIYNQYKDMKTCGVIDRD-----------ETFGISKVAEPIGVIAAIVP
TTNPTSTAIFKTLIALKTRNAIIISPHPRAKNSTIAAAKIVLDAAVKAGAPEGIIGWIDE
PSVELSKRVMEESDL--ILATGGPG-----MVKAAYSSGKPAIGVGAGNTPAIIDETAHI
KMAVNSILLSKTFDNGVVCASEQSIIVMDSIYDKVRREILERGGYILNKQEKDKLRKTIL
TES----------GALNSEIVGQSAYNIGKLAGINVPETSKVLIGEVE-SVEL-------
-----------EEAFAHEKL-SPILAMYKVRSFDEALEKASRLIELGGFGHTSILYTDQI
KSKDRIAKFGETMKTARTLINMPASQGAIGDIYNFKLAPSLTLGCGSWGGNSISENVGPK
HLLNIKTVAERRENMLW-------------FRVPEKTYFKYGCLPVALKELKDMNKKKAF
IVTDKVLFDLGYTHKITDILKECN--IDFKIFFDVAPDPTLKTARSGKKAMMSFEPDVII
AIGGGSPMDAAKIMWVMYEHP-----EVKFEDLAMRFMDIRKRVYKFPELGQKAIMVAIP
TSAGTGSEVTPFSVITDEETGIKYPLADYELTPDMAIVDAELMMSMPKGLTAASGIDALV
HAIEAYVSVMASEYTNGLALEAIRLIFKYLPQAYEEGTTNVK----AREKMAHASSMAGM
AFANAFLGICHSMAHKLGAFHHLPHGIANALLIDEVIRYNATDAPRKQAAFPQYKYPNAA
WRYARIADYLNL--GGNSEEEKVELLIKEIDKLKKKIGILDYISDYGVTEDKFNETLDEM
VEQAFDDQCTAANPRYPL-MNEIKEMYLKAYK----------------------------
------
>RS_GCF_000175795.2+NZ_ACXX02000004.1_183+AdhE
-----------------MTKKNL----VVNS-----------------------------
VDTLLDKLAEIRKAQQE--YSTFTQEQVDKIFLAASLAANKKRIPLAKMAQAETGMGVIE
DKVIKNHYAAEYIYNAYKDTQTCGVIERD-----------EAFGITKIAEPLGVVAAIVP
TTNPTSTAIFKALIALKTRNGIIFSPHPRAKKSTIEAANIILEAAVAAGAPKGIIGWVDE
PTIELSERVMKEADI--ILATGGPG-----MVKAAYSSGKPAIGVGPGNVPAIIDESADI
KTAVSSIIVSKTFDNGMICASEQSVIVLDKIYNEVKKEFSLRGAYMLNKEETQKVREVIL
I-N----------GALNAKIVGQSAHNIAKLAGFEVPVEAKILVGEVE-SVEL-------
-----------SEAFAHEKL-SPVLAMYKAKSFDDAVLKAERLIADGGFGHTASLYIDTV
NSKDKLDKFTAAMKTCRIVINTPSAQGGIGDLYNFKLAPSLTLGCGSWGGNSVSENVGVK
HLINIKTVAERRENMLW-------------FRAPEKVYFKKGCLGVALKELKTMNKQRAF
IVTDSFLYNNGYTKAVTNLLDDMN--IKHHTFFDVAPDPTLACAKVGAEAMRDFKPDVII
ALGGGSAMDAGKIMWTMYEHP-----EVDFQDLAMRFMDIRKRVYTFPKMGEKAYFVAIP
TSAGTGSEVTPFAVITDEQTGVKYPLADYELMPKMAIVDADLMMNMPKGLTSASGIDALT
HALEAYASMLSTDYTKGLALQATKSIFEYLPSAYENGAKDPI----AREKMADASTMAGM
AFANAFLGVCHSMAHKLGAFHHLPHGVANALLITEVMKFNIAEAPVKMGAFSQYKYPEIL
KRYAEIASFIGI--TGSSDEDKFKKLIVKIDELKAKVGLPKTIKEAGVDEKKFLATLDEM
VEQAFDDQCTGANPRYPL-LSEIKDMYLKVYYGK--------------------------
------
>RS_GCF_001029435.1+NZ_LDOV01000025.1_149+AdhE
-----------------M---------PVTN-----------------------------
VAELDAMIARVKAAQKE--FATYSQEQVDKIFRAASLAANNARIPLAQQAVAESGMGIVE
DKVIKNHFASEFIYNKYKDEKTCGILEEN-----------EEFGTMTIAEPVGIICGIVP
TTNPTSTAIFKSLISLKTRNAIIFSPHPRAKNSTNDAAKLVLDAAVAAGAPKDIIGWIDQ
PSVELSNALMKHDDINLILATGGPG-----MVKAAYSSGKPAIGVGAGNVPVVIDETADV
KRAVASVLMSKTFDNGVVCASEQAVIVMDEVYDEVKARFASHNGYVLTASEADKVRKVLL
I-N----------GALNADIVGQPATKIAEMAGVKVPANTKILIGEGV-EVKY-------
-----------EDEFAHEKL-SPTLGMFRASSFENAVEQAVKMVEIGGIGHTSGLYTNQD
VNADRIKYFGDKLKTARILVNIPTTHGGIGDLYNFNVAPSLTLGCGSWGGNSISENVGPK
HLINKKTVAKRAENMLW-------------HKLPKSIYFRRGSLPIALSDL--EGKKRAF
LVTDRFLFNNGYADEVVSLLKAQG--IEVQTFFDVEADPTLSVVEKGAAAMQSFQPDVIL
ALGGGSPMDAAKIMWVMYEHP-----ETHFEELAMRFMDIRKRIYKFPKMGKKAELVCIT
TTSGTGSEVTPFAVVTDDKTGAKYPLADYELTPQMAIVDANLVMNMPKSLTAFGGYDAVT
HALEAYVSVLANEYSDGQALQALKMLKEYLPSSYANGANDPI----AREKVHNAATIAGI
AFANAFLGVCHSMAHKLGAEFHLPHGLANALLISNVVRYNANDNPTKQTAFSQYDRPQAR
RRYAEVADHLGLSQPGDRTAEKIERLLAWLDELKVALDIPMSIQAAGVPEADFLAKVDEL
SVEAFDDQCTGANPRYPL-ISELKDVLTAAYYGNAYVEGTVIKKSEPVEAAK--PAKAKK
ADKAEA
>RS_GCF_000014005.1+NC_008009.1_391+AdhE
---------------M-PTKTLEE---KLSPER---------------------------
IAHLEGLVDNARAAASA--FLQFTQEDVDRIVKQMVLAGMEHAQKLAQMAVEETMLGVLE
DKVIKNMVATEFVYNYVKDKRTVGIIREY-----------PERRLTEIAEPIGVIFSLIP
ITNPTSTVLFKCIMAIKTRNAVIFSPHPRAWRCCKEAVHVMYEAARKHGAPDGVFACLES
HNLDDNDYLMHHKYVSMIDATGGPS-----AVKAAYSSGKPALGVGAGNTPVYLEKTADI
NMAVVDIITSKTFDNGTICASEQTVVIDDEIYDTVLKKFSDLGTHICNEGETELLGRTVI
--DPDT-------GAMQPMAVGQKAADIAAAVGIEVQPKTKLIIAPIK-GVGP-------
-----------NHPLSVEKL-FPVLAVYRAHSTEEALDVCVAVNRAGGLGHTAVIF---S
RNDDIIHRFGILLNAGRLIVNSPGSIGALGGVY-NDMVPTFSFGCGTGGGNSTMDNVNVY
HYLNIKRLARRTPPSMW-------------FRIPNQIYFNPNSIQNLAT----FPTRSTV
IVTNPPLEQMGHVDIVRRYIPADT-RIHVLVIPDC--EPELKAVMDGVEALNFYKADQII
ALGGGSVIDAAKMMKLKYESP-----DANFEELGSPFLDLRKRVVQFPTEKHHARLIAVP
TTSGTGSEVTPFAVLFDKARQRKITLADYSLSPDVAIVDPQFVMSMPKGLTADTGIDCLT
HALEAGVSNYASPYTDSNAMQAIRLAFKYLPIAYENP-QDEE----ARNTMHNAATIAAI
AFSNASVGLNHALAHAFGARFGVPHGRANALMLPHVIAFNA-AVPQKFMPSPNQQGYVAH
KKYAMIADLLGL--PGHTVEEKVASLITAVEELLDRLNLPRSIASMGIKREDFESAMPEL
VKAAFEDPSWLSNPRMPL-MSELQELFLQAYEGSGRKKA---------EAREEATVS---
------
>RS_GCF_005889735.1+NZ_VCKY01000011.1_14+K00128
AIFEYAPAPESTDVVDIKPSYGLF----INGEFVDGS-GPTFKTINPATEVPLAEIATAT
SDDVDRAVQAARKAFG---WSALPGAERAKYLFRIARIIQERARELAVLESLDNGKPIRE
SRDVDLPLVAAHFFYYAGWADK---------LEYAGFGT----------KALGVAGQVIP
WNFPLLMLAWKIAPALACGNTVVLKP----AETTPLTALWFADICRQADLPPGVVNIVTG
AG-DTGAAVVAHPDVNKVAFTGSTEVGRIIARTVAGTDKKLTLELG-GKAANIVFEDAAI
DQAVEGIVNGIFFNQGHVCCAGSRLLVQESIQDELLDSLKRR-------LGTLRVGDPLD
KN-----------TDVGAINSADQLAKIRELSEIGESEGALRWSPAC----E-LPERGFW
FPPTIFTGVAQSHTIARDEIFGPVLSVLTFRTPAEAVEKANNTP----YGLSAGIW---T
EKGSRILWMADKLRAGVVWANTFNKFDPASPF--GGYKES---GYGREGGLLGLEAYLDV
------------------------------------------------------------
------------------------------------------------------------
------------------------------------------------------------
------------------------------------------------------------
------------------------------------------------------------
------------------------------------------------------------
------------------------------------------------------------
------------------------------------------------------------
------
>RS_GCF_000341085.1+NZ_ANBA01000015.1_71+K00128
MIFEYAPAPESRSVVSLRETYDLF----IDGEFTPARSGEYLTTLNPADEEKLAQVAVAA
PEDVDRAVAAARRAYDT--WSRMSGAERGKYLFRIARIIQERSRELAVLESMDNGKPIKE
TRDVDLPLVAAHFFYYAGWADK---------LSHAGLGPD--------PRPLGVAAQVIP
WNFPLLMLAWKIAPALATGNTVVLKP----AETTPLTALVFAQICQEADLPPGVVNILTG
AG-ETGRALVQHPGTDKVAFTGSTEVGRQIARAVAGTDKRVTLELG-GKGANIVYDDAAL
DQAVEGVVSGIFFNQGHVCCAGSRLLVQESIAEEFLPRLKER-------ISKLRLGDPLD
KN-----------TDIGAINSAAQLERVRELTATADEENVERWSPAC----E-LPERGYW
FAPTVLTGVSQAHRVAREEIFGPVLSVLTFRTPEEAVTKANNTP----YGLSAGVW---T
EKGSRMLWTAERLRAGVIWSNTFNKFDPTSPF--GGYKES---GYGREGGRHGLEAYLG-
------------------------------------------------------------
------------------------------------------------------------
------------------------------------------------------------
------------------------------------------------------------
------------------------------------------------------------
------------------------------------------------------------
------------------------------------------------------------
------------------------------------------------------------
------
>RS_GCF_001420715.1+NZ_LJJC01000004.1_928+K00128
MTVQVALKPRVEEFL--KGTIGLF----IDGKFVPSVSGKTFETVNPSTEEVLAVVSEAQ
KEDIDLAVKAARRAFEEGPWPQMSAAERAHIIYKVADLMDAHKEELAQLEALDNGKPYHV
ALSDDIPGTVEHFRYYAGWATK---------VMGQTIPISPDYLNYTRHEPVGVAGQIIP
WNYPLQMASWKLGAALAVGCTVVLKP----AEQTPLSLLYAAQLFKEAGFPDGVVNFVPG
FGDPAGEAIVNHPDIDKVAFTGSTVVGKSIMRKAADTIKHVTLELG-GKSPNIILEDADL
SAAIPAAFNGIMYNHGQNCSAGSRIFVHRKHYDYVVEELSKM-------AKQVKLGPGIE
ST-----------SEMGPLVSKKQQERVLNYIEKGKAEGARITAGGK----A-PFSKGYF
VEPTIFADVTDDMVIAREEIFGPVAVVLPFDTVEEVIRRANDTL----YGLAAGVW---T
ENIKTAHYVANKLKAGTVWINDYNIENPASPF--GGFKQS---GVGREMGSYALQNYTEV
KSIWVTLK----------------------------------------------------
------------------------------------------------------------
------------------------------------------------------------
------------------------------------------------------------
------------------------------------------------------------
------------------------------------------------------------
------------------------------------------------------------
------------------------------------------------------------
------
>RS_GCF_009865385.1+NZ_WWJT01000796.1_4+K00128
MAFEYAPAPESRAVVDIAPSYGLF----IDGEFTDAADGKVFKTVSPSTEEVLSEVAQAG
AEDVDRAVRAARKAFE---WSALPGSERAKYLFRIARIIQERSRELAVLETLDNGKPIKE
TRDADLPLVAAHFFYYAGWADK---------LDHAGFGAD--------PRPLGVAGQVIP
WNFPLLMLAWKIAPALATGNTVVLKP----AETTPLSALFFADICRQAGLPKGVVNILPG
YG-DAGAALVGHPDVNKVAFTGSTAVGKEIARTVAGTRKKLTLELG-GKGANIVFDDAPI
DQAVEGIVTGIFFNQGQVCCAGSRLLVQESVQDELLDALKRR-------LSTLRLGDPLD
KN-----------TDIGAINSAEQLSRITALAERGEAEGAERWSPAC----E-LPSSGYW
FAPTLFTNVTQAHTIARDEIFGPVLSVLTFRTPDEAVAKANNTQ----YGLSAGIW---T
EKGSRILAVANKLRAGVVWSNTFNKFDPTSPF--GGYKES---GFGREGGRHGLEAYLDV
------------------------------------------------------------
------------------------------------------------------------
------------------------------------------------------------
------------------------------------------------------------
------------------------------------------------------------
------------------------------------------------------------
------------------------------------------------------------
------------------------------------------------------------
------
>RS_GCF_002982075.1+NZ_PUEJ01000002.1_543+K00128
------------------MRYGVV--NHIGGAFVDATSGETFASVDPATGETIAEVEQAG
DADIERAIEAAKAGFKV--WSRMTGAERGRILKRTADILREKNAALAEIETRDTGKPIQE
TVAVDVLSGADCLEYFAGIAAT---------LTGEHVDLGPSAFGYTRREPLGVVAGIGA
WNYPIQIACWKSAPALACGNAMIFKP----SEVTPLTAPYLAEAFKEAGLPDGVFNVVQG
DA-RVGKALVAHPAIKKISLTGEAGTGRIIMANAAKTLKHVTLELG-GKSPLIVFEDAKL
DNAVSGALLGNFYSAGEVCSNGTRVFVHKSVKDAFLAKLKAR-------VEKMVIGDPLD
PN-----------THVGSLVSQEHLEKVMSYVEKGKAEGARLLTGGQRVTTG-ALAKGAF
VAPTIFDGCQDDMAIVREEIFGPVMTVLSFEDEDEVVARANDTE----YGLAAGVF---T
NDLSRGHRVIANLEAGTCWINQYNVTPIELPF--GGVKLS---GLGRENSRAAVEHYTQI
KSVYVALGD---------------------------------------------------
-------------------------------------------IDA--------------
------------------------------------------------------PY----
------------------------------------------------------------
------------------------------------------------------------
------------------------------------------------------------
------------------------------------------------------------
------------------------------------------------------------
------
>GB_GCA_003225055.1+QIAU01000207.1_8+K00128
-MIQ-ATKVRIAPGR--LLIAGQW----VDG-------GKKFDTVNPATGEVLTEIVEAC
AQDVDHAVGAARKAFEDGPWRKMSTSERGRLIWRLADLIENHIDELAELETLDNGKPIFE
SRYVDMPMVIDVLRYYAGWATK---------IHGETVNTFETAFTYTLREPVGVVGLIIP
WNFPLLLASWKLGPALACGCTVVLKP----AEQTPLTTLRLGELAIEAGVPAGVLNIVTG
-GPETGKAMVRHPGIDKIAFTGSTSVGKEIMRGAAETLKRVTLELG-GKSPNIVFADSDI
DSAVKGAINGIFYGKGEVCNAGSRLFVENKIQEEFVEKLIGR-------AKKMQPADPLD
PK-----------TRMGAIVSQEQMQTVLGYIEAGKQEGAKLVSGGNRV-SV-DGGKGYF
IEPTIFAGVSNEMRIAQEEIFGPVLATLSFDDPDQVIAQANQNP----YGLAAAVW---T
RDVRKAHAVSRQLKAGTVWINTYGLMDASLPF--GGYKQS---GFGRELGRHAIAHYTEL
KTVWLNLG----------------------------------------------------
------------------------------------------------------------
------------------------------------------------------------
------------------------------------------------------------
------------------------------------------------------------
------------------------------------------------------------
------------------------------------------------------------
------------------------------------------------------------
------
>RS_GCF_010550605.1+NZ_JAAGNI010000388.1_10+K00128
SAFEYAPAPESRSVVDIAPSYGLF----IDGEFTDAADGRVFKTVSPSSEEVLSEVARAG
ADDVDRAVQAARRAFA---WSALPGSERAKYLFRIARIIQERSRELAVLETLDNGKPIKE
TRDADLPLVAAHFFYYAGWADK---------LDHAGYGPN--------PRPLGVAGQVIP
WNFPLLMLAWKIAPALATGNTVVLKP----AETTPLSALFFADICRQAGLPRGVVNILTG
YG-DAGQALVEHGDVDKVAFTGSTAVGKAIARSVAGTDKKVTLELG-GKGANIVFDDAPI
DQAVEGIVTGIFFNQGQVCCAGSRLLVQESVQDELLDALKRR-------LSTLRLGDPLD
KN-----------TDIGAINSAEQLARITALTETGEAEGAERWSAPC----E-LPSAGYW
FAPTLFTNVTQAHTIARDEIFGPVLSVLSFRTPDEAVAKANNSQ----YGLSAGIW---T
EKGSRILAVANKLRAGVVWANTFNKFDPTSPF--GGYKES---GFGREGGRHGLEAYLDV
R-----------------------------------------------------------
------------------------------------------------------------
------------------------------------------------------------
------------------------------------------------------------
------------------------------------------------------------
------------------------------------------------------------
------------------------------------------------------------
------------------------------------------------------------
------
>RS_GCF_001708505.1+NZ_CP015992.1_2768+K00128
--MSIALDPRVEAFV--RARHGLL----IDGQSRPALSGAEMPVHNPATGDELARVAVAG
KADVDLAVAAARRAFEDS-WATQRPADRERLLLKLADLLEAHGEELSQLETLNNGKSINL
SRAIEVGAGVEYTRYMAGWATK---------IEGKSLDVSGKFRAYTVPEPVGVVGAIVP
WNFPLMMALWKVVPALACGCTVVLKP----ADETPLTALRLGQLCLEAGIPAGVVNIVTG
VGAEAGAALAAHPGIDKLAFTGSTPVGKLIGHAAVENMTRFTLELG-GKSPVIVLDDTAL
DNAAAGAAGAIFFNQGQVCTAGSRLYVQRKSFDQVLERLHGI-------AGSLSIGSGLD
PA-----------AQINPLISARQQRRVLGMIDSGRAQGASIICGGE----A-HGEQGFF
VKPTVIANVRPDMQVVREEIFGPVLVATAFDDIDEVVGLANDSP----YGLAASIW---S
NDLKQVMGLIPRLKAGTVWVNAHNLLDPSMPF--GGFKQS---GIGREMGHAAIEAFTES
KSVCIAY-----------------------------------------------------
------------------------------------------------------------
------------------------------------------------------------
------------------------------------------------------------
------------------------------------------------------------
------------------------------------------------------------
------------------------------------------------------------
------------------------------------------------------------
------
>RS_GCF_902859645.1+NZ_CADIJR010000016.1_6+K00128
APSSASGRPELAAI-----REYMI----VDGKPLRQGQGEPIPVHDPATGEVIATQLDAG
PAQIDLAVQAARRAFASGPWRDMLPAGRERLLLNLADLVERHGEELARLETLNNGKLLGV
AQGLEVGSGAQWLRYMAGWATK---------LTGDTLALSVKYSAYTLPQPVGVVAAIIP
WNFPLLMAIWKIAPALAAGCTVVLKP----AEETPLTALRLAELVLEAGFPPGVVNVVTG
RGETAGAALVAHPGVDKIAFTGSTEVGKLIGRAAMDDMKRVSLELG-GKSPVIVLDDCDA
DVAAQGAAAAIFFNQGQVCTAGSRLYVQKGLYAKVVERLADL-------AAGMRLGSGFA
PD-----------TQVGPLVSARHQQRVMDYIGIGRAEGGKVLAGGA----A-GEGAGYF
VRPTVFTDLPQDARMAREEIFGPVVVAQPFDTLDDAVRLANDSA----FGLGASLW---S
NDLTRVQRLIPRIDAGTLWINTHNMLDPNMPF--GGFKQS---GIGREHGRAVLDMYLEK
KSVCIAY-----------------------------------------------------
------------------------------------------------------------
------------------------------------------------------------
------------------------------------------------------------
------------------------------------------------------------
------------------------------------------------------------
------------------------------------------------------------
------------------------------------------------------------
------
>RS_GCF_000730605.1+NZ_BBIS01000012.1_92+K00128
MLSELPILPATRAFL--ERKLKMR----IGADWQEAASGRTLSFRNPATGEVLGEVPAAE
AEDVDRAVRAARQAFDDSPWSRLRPRERQNLLWRLADLMERDARQLAELECLNNGKSAAV
AQVMDVQLAIDFLRYMAGWATK---------IEGSTVEASDQFHGFVRREAVGVVGAIVA
WNFPLLLACWKLGPALATGCTVVLKP----ADETPLSVLKLAELVDEAGYPAGVFNVITG
TGLNAGAALSRHPGVDKLTFTGSTEVGKLIGKAAMDNMTRVTLELG-GKSPTIVMPDANL
QDAAAGAATAIFFNQGQVCCAGSRLYVHRKHFDNVVADIAGI-------ANGMKLGSGLD
PA-----------VQMGPLISAKQQDRVTGYIELGRELGATIACGGE----S-F-GPGYF
VKPTVIVDVDQRHRLVQEEIFGPVLVAMPFDDIDEVIGMANDNP----YGLGASIW---S
NDLAAVHRIIPRIKSGSVWVNCHSALDPALPF--GGYKMS---GVGREMGAAAIEHYTEL
KSVLIKL-----------------------------------------------------
------------------------------------------------------------
------------------------------------------------------------
------------------------------------------------------------
------------------------------------------------------------
------------------------------------------------------------
------------------------------------------------------------
------------------------------------------------------------
------
>RS_GCF_000389965.1+NC_021191.1_5464+K00217
------------------------------------------------------------
-----------MMRFQH-------------------------------------------
------------------------------------------------------------
------------------------------------------------------------
------------------------------------------------------------
------------------------------------------------------------
------------------------------------------------------------
------------------------------------------------------------
------------------------------------------------------------
------------------------------ETLGQRIVFAPGAGEAVAQEVARLGATRVM
TIGTRA--------------G----TLTAGLHDEVVMHVPVPVAARARAAAAACAADVLV
SIGGGSATGLAKAVALTTGLP----------------------------------IVAVP
TTY-AGSEATD--VWGHTEAGHKTTGLHPAVLPRAVVYDATLTVSLPVGLSVASGLNALA
HCVDSMWAPRTDPIDMALAAEGIRALTTGLPLVADDP-AGLP----GREQALYGAYLSAV
AFASAGSGLHHKICHVLGGRFDLPHAQTHAVVLAHVLALNAPAAPA--------------
-AAARIAAAFGS-DAALAG----------LQSLRQRLDAPRALRDLGLREDQLAAVAAIL
PVVPPG------NPA-PVTAAVLHRLLHDAWEGTDPR-----------------------
------
>RS_GCF_003711145.1+NZ_CP024944.1_2429+K00217
------------------------------------------------------------
-----------MDRFVY-------------------------------------------
------------------------------------------------------------
------------------------------------------------------------
------------------------------------------------------------
------------------------------------------------------------
------------------------------------------------------------
------------------------------------------------------------
------------------------------------------------------------
------------------------------QGTPSRVVFEWGALDRLPDELSTLGARRAL
ILSTPEQRPLA--ERVEAILG----ERAAGICAQAVMHVPVEVAHAAREMAGELDADCCV
AIGGGSTIGLGKAIALESVLP----------------------------------ILAVP
TTY-AGSEMTP--IFGLTEGRLKRTGRDARVLPRTVLYDPSLTLSLPPDISAASGINAMA
HAVEALYAEDANPVISLMAEESIRALGAALPVVVRDP-GNRE----ARSRALYGAWLAGT
CLGAVGMALHHKLCHTLGGTFNLPHAQTHAAMLPHTAHYNHAAAPD--------------
-ALRRVARALGGNDAAEAGP--------LLFALNAQLGIAPALADLGMPEAGLDEAADLA
CRNPYA------NPR-PIERAAIRALLQHAWEGRAPQ-----------------------
------
>RS_GCF_000230555.1+NC_016078.1_330+K00217
------------------------------------------------------------
-----------MLSFTH-------------------------------------------
------------------------------------------------------------
------------------------------------------------------------
------------------------------------------------------------
------------------------------------------------------------
------------------------------------------------------------
------------------------------------------------------------
------------------------------------------------------------
------------------------------RQLPATIRFGAGCRHELKAILETRNLMRAL
VLTTPEQAHLG--RSIADEIG----PLCAGVFEGARMHTPMEVTRDTMALAQSVRADCLV
AIGGGSTTGLGKAVSVRSGLP----------------------------------QFVIP
TTY-AGSEVTP--VLGETENARKTTRRADAILPGLVLYDPELTYSLPASFTLTSAVNAMA
HAAEALYAPDCTPIIRLMAYEAVGVMMRALPKLYAEP-ANAE----ARAEALYAAWLCGT
CLGATTMGLHHKICHVLGGTFDLPHAPTHCIMLPHVLAYNKNAAPG--------------
-AYADLALAMGTERPELA-----------IYDMVLTQNGPVALSALGMTEHGIGEVITQL
RASPYA------NPA-PLDETRLRTMLANALAGRAPDAA---------PA----------
------
>RS_GCF_003814525.1+NZ_RKQH01000002.1_949+K00217
------------------------------------------------------------
--------MTFSGDFTY-------------------------------------------
------------------------------------------------------------
------------------------------------------------------------
------------------------------------------------------------
------------------------------------------------------------
------------------------------------------------------------
------------------------------------------------------------
------------------------------------------------------------
------------------------------ESRPGRVVFRPGAVSATPGEAEHLGLRRLL
VVCGSRGESVA--RAVADALG----DSCAGLHAEARMHVPVEDADRAVTVAREAGADGVV
AVGGGSSIGLGKAIALRTGLP----------------------------------LIAVP
STY-SGSEMTP--VWGLTEGGAKRTGRDARVQPRSVVYDPELTLSLPVPLTVTSGINALA
HAVEALYAPDTSPLIALMAEEGVRAMTEALPRLAADP-ADVQ----ARGQALYAAWLCGS
CLGSTTMGLHHKLCHTLGGSYGLPHAETHTVVLPYALAYNAPAIPA--------------
-ALTVLRRALGADDPSHA-----------LWELAGRLGAPRSLAELGLKEGDVAEAAVQV
AGQPYA------NPR-PVTADGVRAVLQAAHEGRRP------------------------
------
>RS_GCF_003674065.1+NZ_RDBE01000001.1_644+K00217
------------------------------------------------------------
-----------MRSFTD-------------------------------------------
------------------------------------------------------------
------------------------------------------------------------
------------------------------------------------------------
------------------------------------------------------------
------------------------------------------------------------
------------------------------------------------------------
------------------------------------------------------------
------------------------------EVGGQRVVFGAGTLGQVGEELARLGGGRPL
VLATPEQRELA--ERVAAMLG------GAATFTGAAMHTPVAVTEEALAAAG--DADSLV
SVGGGSTTGLGKAVSVRTGLP----------------------------------HLVVP
TTY-AGSESTP--VLGETASGEKTTRSAPEILPDAVLYDVELTTTLPWPMTLTSGVNAMA
HAVEALYSPDRTEDTDAMAEDCLRAIAGGLRARA----ADLD----ARAELLYGAWLGGR
CLAAVGMGLHHKLCHTLGGSFGLPHAPTHTVVLPYAMEYN--AGP---------------
-GVRRASAAIGTDD---------------LQSLVAELGGPTDLGGLGFDAADVDRAAELA
TARPYP------NPR-EVTRDGIADLLGRATAGT-PIGA---------T-----------
------
>RS_GCF_013372625.1+NZ_JABXFD010000310.1_5+K00217
------------------------------------------------------------
--------MD-ALRFAY-------------------------------------------
------------------------------------------------------------
------------------------------------------------------------
------------------------------------------------------------
------------------------------------------------------------
------------------------------------------------------------
------------------------------------------------------------
------------------------------------------------------------
------------------------------RPLPVRVVFGKGVLGDLPAEVDALGLSRVL
VLSTPGRRAGA--ERAASLLG----NRGAGVHAGAVMHVPVEAAAEACRVAEAARADGLV
SFGGGSAVGLAKAVTKETDLP----------------------------------IVAVP
TTY-AGSEMTP--TWGMTEDGVKRTGRDERVLARTVLYDPSLTLGLPPAVSAASAMNAMA
HAAEALYAPDASPIVSLMAEEAVRELAGALPEVVREP-GGLA----ARTRALYGAWLCGT
CLSATTMGLHHKLCHIFGGLLNLPHAETHTVLLPHALAYN---APA--------------
-AVPELRRALGRDDPARA-----------LWDLSGSLGLPRSLKELGADPVHLEDVVARA
VGGGFA------NPR-PVEEAGLRVLLRNAWEGRPPVA----------------------
------
>RS_GCF_000400995.2+NZ_DF238891.1_10+K00217
------------------------------------------------------------
--------MTIRTAFTY-------------------------------------------
------------------------------------------------------------
------------------------------------------------------------
------------------------------------------------------------
------------------------------------------------------------
------------------------------------------------------------
------------------------------------------------------------
------------------------------------------------------------
------------------------------QARAQRVVFGAGSLARLPEEMHALGLCRAL
VLCTPAQRAQA--EQVAVLIGP---AQVAGVFDQAVMHVPIGTAHAAREAARARGADCAI
AIGGGSTIGLGKAIALDTDLP----------------------------------VLAVP
TTY-AGSEMTP--IYGITEDGLKRTGKDDRVLPRSVVYDPLLTGGLPLALSVTSAINAIA
HAAEGLYAMDGNPVMDLMAQEGIRALAQAIPALHAGSLGASS----ARAGALYGAWLCGA
VLGSVGMALHHKLCHTLGGSFNLPHAEVHTVVLPHALAYNGPAAPL--------------
-AMERIARAL---DAPHAAQ--------GVYDLAQRHGAPVALRDIGMREADLERACDIA
LQTPYP------NPR-PLERAALRQLLQDAYEGRRPLR----------------------
------
>RS_GCF_000243095.1+NZ_AHJE01000053.1_95+K00217
------------------------------------------------------------
----------MPTSFLY-------------------------------------------
------------------------------------------------------------
------------------------------------------------------------
------------------------------------------------------------
------------------------------------------------------------
------------------------------------------------------------
------------------------------------------------------------
------------------------------------------------------------
------------------------------VAQPMRVLFGAGSLSQAGQELERLGAKRAL
VLCTPNQAEDA--TRLSDALG----PLSAGIYPGAVMHVPLETARAAVAHAQAVGADCMI
ALGGGSTTGLGKAIALTSGLP----------------------------------ILAIP
TTY-AGSEMTP--IYGLTDAGLKKTGRDPRVLPRTVIYDPALTVGLPVSLSVTSGLNAIA
HAAEGLYAQDANPVTSLMAEEGIRALASGIPRVFAAP-TDLD----ARADCLYGAWLCGS
VLGSVGMALHHKLCHTLGGSFNLPSG---TGVQSQGLGLASPIAQATQCL-----ASTSV
GSISVMTRPLAQRISACGRS--------KGNSVQARMTIPRRMPWRG-------SAAPWA
ARASPP------PPRPPATARPQRCAISA-------------------------------
------
>RS_GCF_004353915.1+NZ_SMRP01000010.1_162+K00217
------------------------------------------------------------
----------MQTVFDF-------------------------------------------
------------------------------------------------------------
------------------------------------------------------------
------------------------------------------------------------
------------------------------------------------------------
------------------------------------------------------------
------------------------------------------------------------
------------------------------------------------------------
------------------------------FCHSPTVLFGAGRANRVSERLRELGRSRAL
VVTTHSGPRRY--APVIESMA----DMTHATFAGAQPHCPVDVARAALEVYERAGCDSVV
SIGGGSTIGLGKYLSVEAGAV----------------------------------HVALP
TTL-SGSELTP--LFGVLVDGEKRSRREPRALANTVIVDPALAQSLPIRETATTGMNALA
HCIEALYVPKRNPLTSQLALTGIDMLYRALTKLAVEP-TNLE----ARTQAAYGATIGGL
MVNSVGIGMHHRICHVLGGRFEVPHGESNCVVLPHVLAYNAPAIPQ--------------
-ACAAMESVMGV-HPAVA-----------LQRLVRELGAPVALSELGVPAERIAAIASES
FHHIDH------NPF-PIDEAAVLGLLQAAWSGLEPAVR---------------------
------
>GB_GCA_007693435.1+REDO01000053.1_24+K00217
-----------------MR-----------------------------------------
------------------------------------------------------------
----------------------------------------------------GV------
------------------------------------------------------------
------------------------------------------------------------
------------------------------------------------------------
------------------------------------------------------------
-----------QEQFPQERV----------------------------------------
------------------------------------------------------------
-----------------------------IFGVP--------VAEALASEMKLIGASRVF
VMCSGTLRKTPVIDDLKKALGA----SFVGLFDEMPAHSPRSALLKAVAKARDAKPDLIL
SVGGGSSIDGAKMVQLMLAED-----HEDFDAFHVRRGDFRQGAIR---------QIAVP
TTL-SGAEFTTTAGSVDDVRHKKDLYVGPSLVPVSVILDPAVARHTGDDLWYSTAVRAID
HAVESIYSPKANPFTDGTCIHGLRMMQEALRGTRKDP-DDLD----ARLNAQMAVWLSTT
GMGRGQHGASHGISYSLSAIAHVPHGHCSCVLLPATLRFN---------------KDWTK
ERQALIAELLG--RPGAD-------AADALLELLHELGQPTTLREVGVTR----DQLEQI
ARTVVASGHASGNPRPVEREEDIMEILETAW-----------------------------
------
>RS_GCF_900100345.1+NZ_FMTT01000004.1_72+K00132
-----------------MK----------------------------------LDADLQA
IQDVRSLLQEASQAQKL--LEKMTQSQIDDIVAALARAAKAEAVRLAEMAVEETGYGKVA
DKTAKNLFVARNVYESMKDMKTVGIVRKD-----------DERKVWEVAQPVGVVAAIIP
STNPTSTVMFKCMIALKARNAIVISPHPSALRCSQEAAKVMRLAAEKAGAPAGLIHCLSK
PSVEASNELMRHKRTDVILATGGTA-----MVKAAYSSGKPAYGVGPGNVPVYVHHSANL
SRAVSLILQSKTFDYGTICASEQAIVADASIKPQLVEELKRQGAYFLDEEQKRKVGSILT
I----------GKG-LNPKVVGRSPQVIAEMAGFTVPPEARVLIAEET-NVGH-------
-----------EYPFSVEKL-SPVLALYTVKDWLEGCSRCMELLELGGLGHTLGIH---C
ENESVIEAFGLEKPASRIVVNSGTTFGGIGAT--TGITPSFTLGCGSFGNNITSDNIGPQ
HLLNIKRVA--------------------------------------------FGIREMD
IA-----------------------------------------------------PAAAQ
A----------------VERT---------------------------------------
------------------------------------------------------------
----------------------------------------------MEKLQPEASGNPG-
------------------------------------------------------------
-----------------------------------------------ISREDVLQIVRSV
LSELQLEAK---------------------------------------------------
------
>RS_GCF_000750635.1+NZ_CCDM010000005.1_26+K00132
-----------------MT----------------------------------LDKDLSS
IQEMRDAVEKANKAQQE--FMQFSQWKIDSIVKAIATAAFHQSKELAQLAVEETGMGVAE
HKLLKNQVGSRDVYESIKDEKTIGIIHED-----------KENKVTEIAYPYGVVAAIIP
TTNPTSTAMFKTLTALKSGNAIVVSPHPRAKKCTVETLKVCMQAALEEGAPEGLIGWISE
PSMEATNQLMTHPDVNLILSTGGGG-----LVKAAYSSGKPAYGVGPGNVPVYIEKSANV
AKSVQMVVDSKTFDHGTICATEQAIVVDQAIHEQVKKELQKNGSYFCNAEEKKKMEQVIS
I----------GPGKVNPDIVGKSALKIAELAGLNVPSNTRLLIAEED-QVGK-------
-----------NIPFSLEKL-APVFALYTAQNSNDAKKRCLELLNLGGRGHSFSIH---T
EDDHLVREFGKAMPVSRVLVNTLSSIGAVGAT--TALAPSMTLGCGAYGGNISSDNITAR
HLYNVKRIA--------------------------------------------YGVKEAD
IP----------------------------------------------------QPGKND
AKIESNKQ---------VESL---------------------------------------
------------------------------------------------------------
----------------------------------------------MKDAVEKSGVAAE-
------------------------------------------------------------
----------------------------------------------GIDKAKIEQLVKQV
LTEYQNQS----------------------------------------------------
------
>RS_GCF_000426085.1+NZ_AUER01000035.1_32+K00132
-----------------MQ----------------------------------MDQDLLS
LQEMRDAVKKAKEAQKL--YEEFSQDAVDRIVQAAANAAFAKKDELGKMAVKETSMGVPE
HKAIKNEVASMGVYESIREMKTVGVIREN-----------KNEKILEIASPFGVIAAIVP
TTNPTSSAIFKSLIALKTRNAVVFSPHPSAARCTVEAARICLEAAVNAGAPEGIIGWIKK
PTMEATQELMQHGDVNLILATGGGA-----LVRTAYSSGKPAYGVGPGNVPCYIEKTADI
QKAVKRIADSKTFDNGTICATEQALVVDRNIREMVIREFKKHGAYFLNDEEKRKLEIVVS
P----------SPGKLNPKIVGRHALVIAKMAQIEVPEDTRILIAEET-KVGK-------
-----------DVPLSIEKL-APVFPFYTVDGEKQAASICDQLLSIGGRGHTLAIH---S
TDEMVIRRFSLQMPVSRILVNTPSSIGAVGGT--TGLKPSLTLGCGAFGGNITSDNISAE
HLMNIKRIA--------------------------------------------YGIKEIE
VPL----------------------------------------------TQTTVQPDSSS
MMKDQ------------IQSV---------------------------------------
------------------------------------------------------------
----------------------------------------------VEKVLAGVGRDTS-
------------------------------------------------------------
-----------------------------------------------VDQQTITQMVSKV
LAQM--------------------------------------------------------
------
>RS_GCF_002101375.1+NZ_CP015207.1_1708+K00132
---------------MVQL----------------------------------VDNDLLA
LQQMRTAVQTAKEAQEK--FMGYSQQQVDKIVKAVADAAFEQSGRLAQLAVEETGMGVAA
HKKIKNEVGSRDVYESIKDMKTVGVIKED-----------HMNKVLEIAAPFGVVAAIIP
TTNPTSTAFFKTLISLKTRNSIVVSPHPYAVKCTHEALKVCDAAAVAAGAPEGLIQCLTL
ASMEATQQLMSHKDVNLIIATGGSA-----LVKAAYSSGKPAYGVGPGNVPVYIERSAKI
EKAVKDIVDSKSFDYGTICATEQAIVVDKHVVDLVTRELKKNGAYILSDDEKKIMEGIIS
P----------VPGKVNPKVVGKSPQFIAKMAGISLPEGTRLIVGMET-KVGK-------
-----------DVPFSLEKL-SPIFAMYVVDGVKHSKEVCLDLLNLGGRGHSLALH---T
EIDAVAREFAMEMPVSRILVNTMSSIGAVGGT--TGLMPSFTLGCGTFGGNITSDNVTAK
HLLNIKRMA--------------------------------------------YGTKEVQ
LP-------------------------------------------------KHSEPVESS
-----------------NDQL---------------------------------------
------------------------------------------------------------
----------------------------------------------VSSVMNNVSATTNN
------------------------------------------------------------
----------------------------------------------NIDPALVQNLVSEI
VKQLTK------------------------------------------------------
------
>RS_GCF_000244895.1+NZ_CM001441.1_1574+K00132
-----------------ME----------------------------------LDRDLCS
LQEARNLVRDARKAQEA--LMNFTQEQVDKIIDMMREAGEANAARLAMMAVSETGMGNYN
DKCFKNYFASRTLYDFIKPMKTVGIIRED-----------HDRKLWEIAEPVGVIAGIIP
TTNPTSTVIYKAMIALKSRNAIVFSPHPGAVRCTNEAAKIMHQAAIAAGAPEGVIGCITN
VSMGATNELMKHPSVAMILATGGSP-----LVKAAYSSGKPALGVGPGNVPAFVERSADL
PKAAEYIVLGKTFDNGTICASEQAVVVEECIADELISHLKRQGAHFLDPEEVNKVSNVVM
S----------ANGGVNPKVVGKEPKFIAQLAGIVIPDQTKCLVAPLS-GVGP-------
-----------QWPLSYEKL-TTVLGFYRVADWHEGCERCFQLLEAGGVGHSLAMH---C
NNQEVIREFALKKPVNRLLINTPASMGGVGAS--TGLSPSFTLGCGTWAGSSVSENVTPL
HLINIKRVA--------------------------------------------W------
--------------------------------------------HQGIPERKTMQPMGVA
GIW---------------EKP---------------------------------------
------------------------------------------------------------
----------------------------------------------QAQQLNQQVDARL-
------------------------------------------------------------
----------------------------------------------------LKEIIDKV
LQHLNV------------------------------------------------------
------
>RS_GCF_000772935.1+NZ_JPVR01000081.1_343+K00132
-----------------MV----------------------------------RDQDLVS
IQEARDGIAAASIAQKM--YASFTQEQVDRIVEAIAQAAYKQAENLAVLAVTETKMGIIE
HKKIKNELASQGVYEAIRHEKTIGIIHED-----------RVAKQVEIAYPFGVIAAVTP
VTNPTATAIFKTLIALKAQNAIVFSPHPTAVNCTIEALKICQQAAVHAGAPEGLIQWISH
PTIKGTEELMHHRDVQLILATGGAG-----LVKAAYSSGKPAYGVGPGNVPVYIDRTANV
NEAIKQIIDSKSFDNSTICATEQAIVVHQEVKAQVMAALAENGAILLSGQDKEKLAKVIS
P----------VARTLNSHIVGKPATVIARMANIDVPRHTRVLVAEEQ-EIGK-------
-----------EYPFSMEKL-SPILGLYTARSQEEAVKICRRLLDVGGRGHSLAIH---A
QDEHFVKQFAAQMPVSRILVNTLASVGAAGGT--TSLTPSFTLGCGAYGGNITSDNISAH
HLLNKKRVA--------------------------------------------YGVKALT
IP----------------------------------------------------PPRHPQ
----------------NIQAP---------------------------------------
------------------------------------------------------------
----------------------------------------------SMQAIEGVA-----
------------------------------------------------------------
-----------------------------------------------IDSLTIEKIVEEV
LTKLSN------------------------------------------------------
------
>RS_GCF_000633595.2+NZ_JIBU02000003.1_138+K00132
-----------------MEN---------------------------------FDKDLRS
IQEARNLARLGKVAANK--IADYTEEQIDKILRNMVKVAEEYAVCLAQMAVEETGFGKAE
DKTFKNHLASTILYNSIKDMKTIGIVKED-----------TINKLIEIAEPVGLVMGIVP
STNPTSTAIFKAMISIKSRNAIVFSPHPSAAKCTTKAVKLMHDAAVAAGAPENIISAVSI
PTIGATNELMKCKEVSIIIATGGPG-----MVKAAYSSGKPALGVGAGNSPAYIERTADV
EKAVKNIMASKTFDNGTICASEQSIICEECNHDKVVEEFKKQGGYFMTKDETDKVCQLLF
K----------NGHAMNAKFVGRSPQVIADAAGIVIPEGTRVLIGRQN-GVGE-------
-----------GNPLSFEKL-TTVLGFYTVKDWHEACELSIELLQ-NGIGHTMSIH---T
EDRDIVMKFA-RKPASRILVNTGGTQGGTGAS--TGLNPSFTLGCGTWGGSSVSENVTPE
HLINIKRVA--------------------------------------------YGIKDCT
TLAIE--------------------------------DKTFSSCNEIENAFMNMSPDQIA
AAAAALNKA--------NECA---------------------------------------
------------------------------------------------------------
----------------------------------------------ETASTNNTCTNNE-
------------------------------------------------------------
----------------------------------------------SAKDEGLLDLVNQI
VAAIKGAN----------------------------------------------------
------
>RS_GCF_000956595.1+NZ_JYOO01000020.1_77+K00132
-----------------MQ----------------------------------FDQDLQS
LQEMRNAVEKAKAAQQV--YLNFTQEQVDRIVERVAEAAYSKALELAKMAVEETRMGVVE
HKKIKNEVGSRAVYESIKNEKTVGIVHED-----------RANKVVEVASPFGVVAGIIP
TTNPTSTAIFKTLISLKTRNALVVSPHPRAMNCTVEALKICARAAVEAGAPEGLIGWISN
PSMAATNELMKHKDVNLILATGGSA-----LVRAAYSSGKPAYGVGPGNVPVYIEKTAKV
DQAVKMIVDSKTFDNGTICATEQAIVVDRNIQQMAIRELKNNGAYFLNSEEKAKMEKVIS
P----------IPKKLNPNIVGQSAVKIAEMAGITVPSDTRILVAEET-KVAK-------
-----------DVPFSIEKL-APIFPLYTAKNEEQARELCLSLLNLGGRGHSLSLH---T
NDDAVAKTFALEMPVSRLMVNTLSSVGAVGGT--TGLKPSFTLGCGSFGGNITSDNVTAR
HLLNIKRMA--------------------------------------------YGTKEVT
IP----------------------------------------------------KPSLSS
TSASSDTKDH-----QDVQEI---------------------------------------
------------------------------------------------------------
----------------------------------------------VNEVMNQLKPQGP-
------------------------------------------------------------
-----------------------------------------------IDSAAISEMVNQA
LQKYQTN-----------------------------------------------------
------
>GB_GCA_014656545.1+BNDS01000011.1_103+K00132
-----------------MQ----------------------------------FDHDLQS
IQEMRDAVKRAKEAQLK--YLSFSQERVDEIVKRVAEAAYAKSLELAQMAVEETGMGVVE
HKKMKNEVGSMVVYESIKDEKTVGIIRED-----------RVNKVTEVAYPYGLVAGIIP
TTNPTSTAIFKTLISLKTRNAIVVSPHPRAVKCTVEALKICQEAAVKAGAPDGLIGWISK
PSMAATNELMKHRDVNVILATGGGA-----LVRAAYSSGKPAYGVGPGNVPCYIEKTANV
SKSVSMIVDSKSFDNGTICATEQALVVDRNIKEMVIREFKNNGAYFLNADEKALLEKVIT
L----------SPGHLNPAIVGQSAVKIAAMAGVAVPQDTRVLIAEET-RVGK-------
-----------DVPFSIEKL-SPVFPLYTAESYEEAKEVCLKLLNLGGRGHSLSLH---T
NDDAVANGFALEMPVSRLMVNTLSSIGAVGAT--TGLTPSLTLGCGSFGGNITGDNVTAR
HLINIKRMA--------------------------------------------YGIKDVS
VP----------------------------------------------------KPSIPS
MTNKKAEQET-----LNVEDI---------------------------------------
------------------------------------------------------------
----------------------------------------------VDQVLNQAGSNAE-
------------------------------------------------------------
-----------------------------------------------VDPKVIAEMVNQV
IQKISN------------------------------------------------------
------
>RS_GCF_002327185.1+NZ_CP018624.1_358+K00132
-----------------MEN---------------------------------FDKDLRS
IQEARNLARLGKVAAEK--IADYSEEQIDRILRNMVKVAEENAACLAKMAVEETGFGKVE
DKTYKNHMASTILYNAIKDMKTIGVIKED-----------EVNKLIEIAEPVGLVMGIVP
STNPTSTTIFKAMIAIKSRNAIVFSPHPSAAECTIKAAKLMNEAAIEAGAPKDIIGCISI
PTLGATNELMTCKEVAIIIATGGPG-----MVKAAYSSGKPALGVGAGNSPAYIERSANV
KQAVTSIIASKTFDNGTICASEQSIICEECNYNEVVEELKNQGGYFMTTEETNKVCNLLF
K----------NGHSMNAKFVGRSPKVIADAAGISIPEGTKVLIGKQE-GVGD-------
-----------GYPLSFEKL-TTVLGFYTVRDWQEACELSIKLLQ-NGIGHTMSIH---T
EDRDIVMKFA-RKPASRILVNTGGSQGGTGGS--TGLIPSFTLGCGTWGGSSVSENVTPM
HLVNIKRVA--------------------------------------------YGLKNCA
TLVAD--------------------------------DPTFNNCHSTHNQYETLSPSQYA
AAS---------------KC----------------------------------------
------------------------------------------------------------
---------------------------------------------------NNTTDNST-
------------------------------------------------------------
----------------------------------------------GTNNEELMKLVNEI
VKAMKGDI----------------------------------------------------
------
>RS_GCF_900187025.1+NZ_LT906478.1_1109+K13921
------------------------------------------------------------
------------------------------------------------------------
------------------------------------------------------------
------------------------------------------------------------
------------------------------------------------------------
------------------------------------------------------------
------------------------------------------------------------
------------------------------------------------------------
------------------------------------------------------------
--------------MQK-------------VSFKTDLYIGQGATDRLLD----FKDKQIF
IVTDPFMVSSGMINAITEKIDKSN---TYTIFSEIIPDPPIENVVAGIEVLNQCDANLMI
AIGGGSAIDAAKAMKFFGQKLGT---------------------------VRAMPFIVIP
TTSGTGSEVTSFSVITNKEKAIKYPLITDAILPDEAILDADLVKSVPPAITADTGMDVLT
HALEAYVSTKANDYSDAMAEKVIQLVFTYLERAYKYG-NDLE----AREKMHNASCLAGM
AFNITSLGLNHGIAHTAGAKFKIPHGRMNTLLLPHVISYNAGLTSD--FGNNPDNR--AA
ERYTAIAKLLKM--PASNTRLGVRSLINAIKQLQKKLNMPTTLTECGISRADLNENITQI
AEGALNDGCTATNPRTPT-ETDVSAILEKMLA----------------------------
------
>RS_GCF_009695605.1+NZ_VUNQ01000012.1_27+K13921
------------------------------------------------------------
------------------------------------------------------------
------------------------------------------------------------
------------------------------------------------------------
------------------------------------------------------------
------------------------------------------------------------
------------------------------------------------------------
------------------------------------------------------------
------------------------------------------------------------
--------------MQK-------------IRFGTTLYIGEESLERLSD----FKNEKIL
IVTDSFIASSDLLSRIKSYIDSST---EIMVFSEVIPDPPIDNIVAGLEYSKDFPVTILL
AIGGGSAIDAAKAMFYFGKLTER---------------------------FNQIRFIAIP
TTSGTGSEVTNFSIITDDEKGTKYPLITDEILPDEAILDSGLVAGLPPKQTADTGIDVLT
HAIEAYVSTSANDISDALSEKAIRYVFTYLERAYKDG-NDKE----AREKMHMASTMAGM
AFNIASLGLNHGIAHAAGARWHIPHGRINGILLPNVICYNAGVIK----GNYTKNTTPAA
NRYAEIAKFLGL--NAGNTQMGVRSLVNAILALEKRLSIPKSLSEWGVSKKQFESDKNVI
AEAALADRCTETNPITPT-REDVISILGKSFI----------------------------
------
>RS_GCF_900200035.1+NZ_FZTC01000014.1_18+K13921
------------------------------------------------------------
------------------------------------------------------------
------------------------------------------------------------
------------------------------------------------------------
------------------------------------------------------------
------------------------------------------------------------
------------------------------------------------------------
------------------------------------------------------------
------------------------------------------------------------
--------------MSE-------------FLLKPRIRFGQDALAILNE----LPARNVL
LVTDQAMVKFGLADRVTQILNARG--IAFQVWDDVVADPDIATVVRGMKRMDSSYPDLVI
ALGGGSVIDAAKAVIFALAQTRP---------------------------DAHREFVAIP
TTSGTGSEVTAFSVV--KAHAEKLVLVDPSLLPDIAILDPALVASVPPAITADTGMDVLC
HALEAYVSRAASDFSDALAEKVVQQVFSYLPTCWRNG-GDLL----AREKMHNASCMAGM
AFTNASLGITHSLAHALGGVFRVPHGRANALLMAEVVAWNADYQG--------QCATDAA
RKYARLARLLDL--PAANTRQGVASLLVAIQALKDEMSMPTGIRDTGIDAADFEQRLTEM
VGQALRDSCTPTNPRAPD-AHALTELYRRAWTGNA-------------------------
------
>RS_GCF_003674745.1+NZ_QLQV01000011.1_31+K13921
------------------------------------------------------------
------------------------------------------------------------
------------------------------------------------------------
------------------------------------------------------------
------------------------------------------------------------
------------------------------------------------------------
------------------------------------------------------------
------------------------------------------------------------
------------------------------------------------------------
------------MKVQE-------------FKVGPKFIFGNGSIKEISK----LPIKKAY
VICDPFMEKNHMVDEVLKNLKAAG--AETMVFSKVVPDPTVQVVSQGVAEIKAFKPDTVI
ALGGGSAMDSAKAVIRVYTESEK---------------------------VDKPRLIAIP
TTSGSGSENTAFAVISDPTYNEKIALVDSSMVPDIAILDNTFTMSVPKAVTADAGMDVLT
HCLEAYVSNQASDFSDACAEKGIALTWKYLPVTYKYG-EDKL----AREKMHNASSIAGI
AFNNAGLGICHSLSHAIGAFFHVPHGRINAFLLPHVIAFNASVNE--------SHETEVT
KRYAQVAEILNL--QRSTAKQSVMALMAAIKRMSQAFGIPNTLEDLGIDRAAFEKMIPEM
AKRVMADACTPTNPRPVT-LKDIETIYRGL------------------------------
------
>RS_GCF_004353845.1+NZ_CP037864.1_3031+K13921
------------------------------------------------------------
------------------------------------------------------------
------------------------------------------------------------
------------------------------------------------------------
------------------------------------------------------------
------------------------------------------------------------
------------------------------------------------------------
------------------------------------------------------------
------------------------------------------------------------
--------------MKS-------------FSLQTRLYSGQGSLDVLKR----FTNKHIW
IICDGFLARSPLIEKLRDALPADN---RISIFSDITPDPTISTVVQGIAQMQSLRPDVVI
GFGGGSALDAAKAIVWFSRQFG----------------------------IEIETCVAIP
TTSGTGSEVTSACVISDPDKGIKYPLFNNALYPDMAILDPMLVVSVPPAITANTGMDVLT
HALEAYVSTKASDFTDALAEKAAQIVFQYLPVAVSKG-ECLA----TRGKMHNASTLAGM
AFSQAGLGINHAIAHQLGGQFHLPHGLANALLLTHVIHFNARDPR-------------AA
KRYARFAKACHLCPDNANDTAALNALIRHIELLKKQCALPSFVDALKDGKQAWSQRIPSM
VQAALADVTLQTNPRVAD-ASAMQELLEELL-----------------------------
------
>RS_GCF_002797975.1+NZ_PGET01000001.1_4213+K13921
------------------------------------------------------------
------------------------------------------------------------
------------------------------------------------------------
------------------------------------------------------------
------------------------------------------------------------
------------------------------------------------------------
------------------------------------------------------------
------------------------------------------------------------
------------------------------------------------------------
--------------MEQ-------------FVMNTKVYMGSSCLDKIKD----LPVTKAY
IICDPFMAQSGKVDWITELLQEKG--SSYEVFSGVVPDPTIEVVSKAIGGMKCFGPDAVI
ALGGGSAIDTAKAASHIFSQMGN----------------------------ERLFLIAVP
TTSGTGSEVTNFSVISDPQAQAKYPLRSDSMVPDAAFLDPRFTVSVPPHITADTGMDVLT
HALEAYVSTNAGDFTDACAEKAVRLVWNYLTRTVEEG-SDME----ARTHMHNASCLAGV
AFNGASLGLCHSMAHALGARFHIPHGRSNAILLPHVISYNAGLED--------ASEQKAC
GRYVAIANMLGI--AAGTDKATVHGLVRHIKNLMNKIKIPQQITDLKIDKDEFEQAVREM
AEKALADNCTLTNPRVPT-VEEIETIYRKLCKGGY-------------------------
------
>RS_GCF_000763495.1+NZ_CP009576.1_1278+K13921
------------------------------------------------------------
------------------------------------------------------------
------------------------------------------------------------
------------------------------------------------------------
------------------------------------------------------------
------------------------------------------------------------
------------------------------------------------------------
------------------------------------------------------------
------------------------------------------------------------
--------------MQK-------------VSFKTDLYIGQGATDRLLD----FKDKQIF
IVTDPFMVSSGMINAITEKIDKSN---TYTIFSEIIPDPPIENVVAGIEVLNQCDANLMI
AIGGGSAIDAAKAMKFFGQKLGT---------------------------VRAMPFIVIP
TTSGTGSEVTSFSVITNKEKAIKYPLITDAILPDEAILDADLVKSVPPAITADTGMDVLT
HALEAYVSTKANDYSDAMAEKVIQLVFTYLERAYKDG-NDLE----AREKMHNASCLAGM
AFNITSLGLNHGIAHTAGAKFKIPHGRMNTLLLPHVISYNAGLTSD--FGNNPDNR--AA
ERYTAIAKLLKM--PASNTRLGVRSLINAIKQLQKKLNMPTTLTECGISRADLNENITQI
AEGALNDGCTATNPRTPT-ETDVSAILEKMLA----------------------------
------
>RS_GCF_001939735.1+NZ_MJIL01000048.1_36+K13921
------------------------------------------------------------
------------------------------------------------------------
------------------------------------------------------------
------------------------------------------------------------
------------------------------------------------------------
------------------------------------------------------------
------------------------------------------------------------
------------------------------------------------------------
------------------------------------------------------------
--------------MNE-------------FQIKPTLHFGNGALDKLGT----LTGQRAL
IVTDQAMVKFGMADMVRQRLLANQ--MVVSLFADVTSDPDISVIVNGMKQMDADAPDVVV
ALGGGSVIDAAKGVIYTLWESGK---------------------------LAKK-FVAIP
TTSGTGSEVTAFSVI--KSKGEKWVVVDEFMLPDHAILDPELVKSVPAGITADTGMDVLC
HALEAYVSTMASDFTDALAEKAVQLVFAHLLECYQNG-SNLE----AREKMHNASCIAGM
AFTNASLGITHSLAHALGGVFGIPHGRANALMMSHVVAFNANLHG--------DCQTLAA
EKYAHLAKQLGL--PSRSTREGVMSLIVAIDVLKEQMNMPAGIRDCEVAEQAFFASLPDL
VGPALKDGCTPTNPREVN-THHLETLYRQAFAGIAHT-----------------------
------
>RS_GCF_000526575.1+NZ_JAGI01000002.1_2616+K13921
------------------------------------------------------------
------------------------------------------------------------
------------------------------------------------------------
------------------------------------------------------------
------------------------------------------------------------
------------------------------------------------------------
------------------------------------------------------------
------------------------------------------------------------
------------------------------------------------------------
--------------------------------MNTKVYMGSSCLDQIKE----LPVNKAY
IICDPFMAQSGKVSMITDLLTEKG--SSFEVFSEVVPDPTIEVVSRAIGNMQSFGPDAII
ALGGGSAIDTAKAASHIYTQMGN----------------------------TKLYLVAVP
TTSGTGSEVTNFSVISDPEAQAKYPLRSDSMVPDAAFLDPRFTVSVPPHITADTGMDVLT
HALEAYASTSAGDFTDAFAEKAVKLVWGYLARTVEEG-SDLE----ARTHMHNASCLAGV
AFNGAGLGLCHSMAHALGAKFHIPHGRSNAILLPHIISFNAGLED--------AGEYEAC
KRYMAIANMLGI--AAGTDKATVHGLVRHIKNLMNKIKIPQQITELNVDRDEFLQAVEEM
AEKALHDNCTLTNPRVPT-AEDIANIYRKLCKGGF-------------------------
------
>RS_GCF_000280495.2+NZ_CP018017.1_241+K13921
------------------------------------------------------------
------------------------------------------------------------
------------------------------------------------------------
------------------------------------------------------------
------------------------------------------------------------
------------------------------------------------------------
------------------------------------------------------------
------------------------------------------------------------
------------------------------------------------------------
--------------MSL-------------FTVKTRVYSGADSLSWLRT----LHGKKIW
IVCDGFLAGSPNLKMVTDNIHEDN---TVALFSDIIPDPPIATVVAGIEAMSAIKPEVVI
GFGGGSALDSAKAMIFFGRRLG----------------------------IKIENFVAIP
TTSGTGSEVTSASVISDPASRIKYPLFDDSLYPDIALLEPRLVLSVPPAVTANTGLDVLT
HALEAYVAKGATDFTDALAEKAAQLVIGCLPVVYRDG-NELE----ARTRMHNASTLAGI
AFSQAGLGMNHAIAHQLGGQLHIPHGLANALLLRHVIQFNSRDFA-------------VR
AKYARLSKLCGLANFQSADEYCVTSLITHLHNLMKQVNVVDNLSALNIAREQVMTAENAM
ITAALQDACLSTNPVTVS-GTDIRAILRAII-----------------------------
------
